# Supplementary material for: Mechanism of completion of peptidyltransferase centre assembly in eukaryotes
Source: eLife. 2019 May 22;8:e44904. doi: 10.7554/eLife.44904 (PMC6579518; doi:10.7554/eLife.44904)
Supplement: Supplementary file 2. — Data for two independent immunoprecipitation experiments (A, B), including the exact amino acid sequence of the cross-linked peptides and the position of the cross-linked lysine residue ‘crosslinked peptide’, the name of the respective protein ‘protein1’ and ‘protein2’, nature of the cross-link ‘type’, the absolute position of the cross-linked lysine residues within the UniProt or construct sequence ‘Absolute Position 1’ and ‘Absolute Position 2’. ‘deltaS’ gives the delta score of the respective crosslink and is a measure of how close the best assigned hit was scored in regard to the second best, ‘Id-Score’, which is a weighted sum of different scores used to assess the quality of the composite MS2 spectrum as calculated by xQuest. [file elife-44904-supp2.xlsx]

## Sheet: Overview
Crosslinking of Lsg1 particle
	Fraction	Raw file	MS/MS Scans	Features with mass shift 12.0754321	Searched
Lsg1 a	1	F1809_sailerc_019	37827	15381	15153
	1	F1809_sailerc_020	38811	15154	14765
	2	F1809_sailerc_021	33647	11035	10841
	2	F1809_sailerc_022	38055	13607	13412
	3	F1809_sailerc_023	23657	5316	5003
	3	F1809_sailerc_024	23443	5401	5019
Lsg1 b	1	F1809_sailerc_027	39188	16265	16024
	1	F1809_sailerc_028	40099	15640	15159
	2	F1809_sailerc_029	38188	13689	13504
	2	F1809_sailerc_030	37995	14159	13936
	3	F1809_sailerc_031	23264	5235	4983
	3	F1809_sailerc_034	23021	5305	5021

## Sheet: A
Lsg1 a
Lsg1-Nmd3, Tif6-Rei1/Reh1
Crosslinks with lD-Score > 32
Crosslinked peptide	Protein1	Protein2	Type	XLType	Spectrum	Absolute Position 1	Absolute Position 2	deltaAA	Annotation	Mr	Mz	z	deltaS	ld-Score	FDR	uxID
GQSAGKLAAIVEIIDQK-VLIDGPKAGVPR-a6-b7	Rpl14A,Rpl14B	Rpl14A,Rpl14B	xlink	intra/inter xl	F1809_sailerc_019.30283.30283.4_F1809_sailerc_019.30179.30179.4	31,31	50,50	19	F1809_sailerc_019_matched	3098.77	775.701	4	0.6	57.59	0	Rpl14A:31:|:Rpl14B:31:x:Rpl14A:50:|:Rpl14B:50
KVSSASAAASESDVAK-SAEYYAKK-a1-b7	Rpl16B	Rpl16B	xlink	intra-protein xl	F1809_sailerc_023.05537.05537.3_F1809_sailerc_023.05486.05486.3	176	169	7	F1809_sailerc_023_matched	2603.3	868.774	3	0.93	48.77	0	Rpl16B:169:x:Rpl16B:176
KTVAGGAYTVSTAAAATVR-GIVKQIVHDSGR-a1-b4	Rpl43A,Rpl43B	Rpl2A,Rpl2B	xlink	inter-protein xl	F1809_sailerc_019.14217.14217.3_F1809_sailerc_019.14143.14143.3	62,62	46,46	16	F1809_sailerc_019_matched	3239.77	1080.93	3	0.69	48.3	-	Rpl2A:46:|:Rpl2B:46:x:Rpl43A:62:|:Rpl43B:62
NAAYQKEYETAER-NIIQAKR-a6-b6	Rpl7A,Rpl7B	Rpl7A,Rpl7B	xlink	intra/inter xl	F1809_sailerc_022.09946.09946.3_F1809_sailerc_022.09875.09875.3	53,53	66,66	13	F1809_sailerc_022_matched	2551.32	851.446	3	0.53	47.67	0	Rpl7A:53:|:Rpl7B:53:x:Rpl7A:66:|:Rpl7B:66
IVKAGGECITLDQLAVR-DQYLKSASK-a3-b5	Rpl18A,Rpl18B	Rpl28	xlink	inter-protein xl	F1809_sailerc_020.18113.18113.3_F1809_sailerc_020.18058.18058.3	116116	92	24	F1809_sailerc_020_matched	3018.61	1007.21	3	0.54	47.53	0	Rpl18A:116:|:Rpl18B:116:x:Rpl28:92
AGLLKPAR-NLKYATQR-a5-b3	Alb1	Alb1	xlink	intra-protein xl	F1809_sailerc_021.09836.09836.4_F1809_sailerc_021.09786.09786.4	37	102	65	F1809_sailerc_021_matched	1955.13	489.791	4	0.8	47.43	0	Alb1:102:x:Alb1:37
AITSKLSSVYGAK-SLKPEVR-a5-b3	Reh1	Rpl24A,Rpl24B	xlink	inter-protein xl	F1809_sailerc_020.14360.14360.4_F1809_sailerc_020.14347.14347.4	301	97,97	204	F1809_sailerc_020_matched	2289.3	573.332	4	0.68	47.27	0	Reh1:301:x:Rpl24A:97:|:Rpl24B:97
LVKALNFTNR-IAKSISR-a3-b3	Ecm1	Ecm1	xlink	intra-protein xl	F1809_sailerc_020.11964.11964.4_F1809_sailerc_020.11863.11863.4	115	129	14	F1809_sailerc_020_matched	2086.23	522.565	4	0.69	45.94	0	Ecm1:115:x:Ecm1:129
LGVSAIKLK-KGVQTQQR-a7-b1	Arx1	Rei1	xlink	inter-protein xl	F1809_sailerc_022.09431.09431.4_F1809_sailerc_022.09381.09381.4	484	354	130	F1809_sailerc_022_matched	2009.2	503.307	4	0.7	45.8	0	Arx1:484:x:Rei1:354
GTLTKNLK-IVKVVGPR-a5-b3	Rpl9A,Rpl9B	Rpl9A,Rpl9B	xlink	intra/inter xl	F1809_sailerc_019.08340.08340.4_F1809_sailerc_019.08239.08239.4	36,36	26,26	10	F1809_sailerc_019_matched	1878.17	470.55	4	0.86	45.76	0	Rpl9A:26:|:Rpl9B:26:x:Rpl9A:36:|:Rpl9B:36
SVKFVQGLLQNAAANAEAK-TAQGKEFGVTK-a3-b5	Rpl17A,Rpl17B	Rpl17A,Rpl17B	xlink	intra/inter xl	F1809_sailerc_019.22273.22273.3_F1809_sailerc_019.22228.22228.3	89,89	74,74	15	F1809_sailerc_019_matched	3260.74	1087.92	3	0.46	44.36	0	Rpl17A:74:|:Rpl17B:74:x:Rpl17A:89:|:Rpl17B:89
KVMPAIVVR-GKPELR-a1-b2	Rpl23A,Rpl23B	Rpl23A,Rpl23B	xlink	intra/inter xl	F1809_sailerc_021.13304.13304.4_F1809_sailerc_021.13258.13258.4	72,72	66,66	6	F1809_sailerc_021_matched	1848.1	463.033	4	0.63	44.33	0	Rpl23A:66:|:Rpl23B:66:x:Rpl23A:72:|:Rpl23B:72
VGKGDDEANGATSFDR-KTPLAQK-a3-b1	Rpl3	Rpl3	xlink	intra-protein xl	F1809_sailerc_021.08618.08618.3_F1809_sailerc_021.08548.08548.3	287	168	119	F1809_sailerc_021_matched	2560.28	854.434	3	0.88	44.25	0	Rpl3:168:x:Rpl3:287
ALAKDLIVPR-YVKESDDR-a4-b3	Lsg1	Lsg1	xlink	intra-protein xl	F1809_sailerc_023.10175.10175.3_F1809_sailerc_023.10100.10100.3	132	223	91	F1809_sailerc_023_matched	2243.22	748.747	3	0.56	44.2	0	Lsg1:132:x:Lsg1:223
ALAKDLIVPR-GNLNAKQR-a4-b6	Lsg1	Lsg1	xlink	intra-protein xl	F1809_sailerc_023.09321.09321.4_F1809_sailerc_023.09261.09261.4	132	126	6	F1809_sailerc_023_matched	2132.24	534.069	4	0.74	44.14	0	Lsg1:126:x:Lsg1:132
KVASANATAAESDVAK-VSSAEYYAKK-a1-b9	Rpl16A	Rpl16A	xlink	intra-protein xl	F1809_sailerc_019.06836.06836.3_F1809_sailerc_019.06779.06779.3	177	170	7	F1809_sailerc_019_matched	2814.43	939.15	3	0.39	43.97	0	Rpl16A:170:x:Rpl16A:177
ALVEHIIQAKADAQR-DALLKEDA-a10-b5	Rpl19A,Rpl19B	Rpl19A,Rpl19B	xlink	intra/inter xl	F1809_sailerc_022.21931.21931.3_F1809_sailerc_022.21799.21799.3	146146	186186	40	F1809_sailerc_022_matched	2673.43	892.152	3	0.6	43.81	0	Rpl19A:146:|:Rpl19B:146:x:Rpl19A:186:|:Rpl19B:186
IFEFPKTTVAALR-DQYLKSASK-a6-b5	Rpl18A,Rpl18B	Rpl28	xlink	inter-protein xl	F1809_sailerc_019.21261.21261.4_F1809_sailerc_019.21191.21191.4	98,98	92	6	F1809_sailerc_019_matched	2668.45	668.12	4	0.84	43.75	0.111	Rpl18A:98:|:Rpl18B:98:x:Rpl28:92
ANLLLVNKADLLTK-ANQLLEKQK-a8-b7	Lsg1	Lsg1	xlink	intra-protein xl	F1809_sailerc_019.23419.23419.4_F1809_sailerc_019.23377.23377.4	237	274	37	F1809_sailerc_019_matched	2733.6	684.409	4	0.68	43.53	0	Lsg1:237:x:Lsg1:274
KVSVSSTPGK-GSQKTQD-a1-b4	Lsg1	Rpl2A,Rpl2B	xlink	inter-protein xl	F1809_sailerc_022.03017.03017.3_F1809_sailerc_022.02933.02933.3	361	251251	110	F1809_sailerc_022_matched	1888.97	630.665	3	0.8	43.49	0.111	Lsg1:361:x:Rpl2A:251:|:Rpl2B:251
SSVNSKSGEIK-AGLLKPAR-a6-b5	Alb1	Alb1	xlink	intra-protein xl	F1809_sailerc_021.08188.08188.4_F1809_sailerc_021.08042.08042.4	46	37	9	F1809_sailerc_021_matched	2097.18	525.303	4	0.76	43.47	0	Alb1:37:x:Alb1:46
GLDATKLYVSHIQVNQAPK-IAAQKR-a6-b5	Rpl17A,Rpl17B	Rpl17A,Rpl17B	xlink	intra/inter xl	F1809_sailerc_020.12471.12471.4_F1809_sailerc_020.12358.12358.4	111111	180180	69	F1809_sailerc_020_matched	2904.62	727.163	4	0.89	43.39	0	Rpl17A:111:|:Rpl17B:111:x:Rpl17A:180:|:Rpl17B:180
NEEEDAKNPLFSYVEPVLVASAK-SVKFVQGLLQNAAANAEAK-a7-b3	Rpl31A,Rpl31B	Rpl17A,Rpl17B	xlink	inter-protein xl	F1809_sailerc_024.25182.25182.4_F1809_sailerc_024.25120.25120.4	86,86	89,89	3	F1809_sailerc_024_matched	4644.4	1162.11	4	0.51	43.29	0.111	Rpl17A:89:|:Rpl17B:89:x:Rpl31A:86:|:Rpl31B:86
KGLVTLETVDSYTGK-FAVQVDKVTK-a1-b7	Arx1	Rpl26A,Rpl26B	xlink	inter-protein xl	F1809_sailerc_019.20795.20795.4_F1809_sailerc_019.20710.20710.4	332	84,84	248	F1809_sailerc_019_matched	2881.57	721.402	4	0.71	43.27	0.111	Arx1:332:x:Rpl26A:84:|:Rpl26B:84
ALKQEGAANK-ALAAAKK-a3-b6	Rpl18A,Rpl18B	Rpl29	xlink	inter-protein xl	F1809_sailerc_021.02935.02935.3_F1809_sailerc_021.02894.02894.3	72,72	58	14	F1809_sailerc_021_matched	1838.06	613.696	3	0.92	43.17	0.111	Rpl18A:72:|:Rpl18B:72:x:Rpl29:58
AQAKMDKR-AKTSDSA-a4-b2	Rpl8A,Rpl8B	Rpl8B	xlink	intra/inter xl	F1809_sailerc_023.00897.00897.3_F1809_sailerc_023.00883.00883.3	245245	251	6	F1809_sailerc_023_matched	1762.89	588.637	3	0.88	43.15	0	Rpl8A:245:|:Rpl8B:245:x:Rpl8B:251
NKLELGR-AIKYAR-a2-b3	Lsg1	Lsg1	xlink	intra-protein xl	F1809_sailerc_019.07604.07604.4_F1809_sailerc_019.07576.07576.4	26	34	8	F1809_sailerc_019_matched	1686.98	422.752	4	0.9	43.15	0	Lsg1:26:x:Lsg1:34
YGATSTNPAKSASAR-AGLLKPAR-a10-b5	Rpl17A,Rpl17B	Alb1	xlink	inter-protein xl	F1809_sailerc_022.08600.08600.4_F1809_sailerc_022.08551.08551.4	13,13	37	24	F1809_sailerc_022_matched	2443.32	611.838	4	0.66	43.1	0.111	Alb1:37:x:Rpl17A:13:|:Rpl17B:13
APKGQNTLILR-SKAQQK-a3-b2	Rpl18A,Rpl18B	Rpl7A	xlink	inter-protein xl	F1809_sailerc_021.05622.05622.3_F1809_sailerc_021.05583.05583.3	133133	17	116	F1809_sailerc_021_matched	2036.18	679.733	3	0.9	43.06	0.111	Rpl18A:133:|:Rpl18B:133:x:Rpl7A:17
ALVEHIIQAKADAQR-EKALNEEAEAR-a10-b2	Rpl19A,Rpl19B	Rpl19A,Rpl19B	xlink	intra/inter xl	F1809_sailerc_022.16104.16104.4_F1809_sailerc_022.15963.15963.4	146146	153153	7	F1809_sailerc_022_matched	3058.61	765.659	4	0.8	43	0	Rpl19A:146:|:Rpl19B:146:x:Rpl19A:153:|:Rpl19B:153
AQRPITGASLDLIKER-SLKPEVR-a14-b3	Rpl24A,Rpl24B	Rpl24A,Rpl24B	xlink	intra/inter xl	F1809_sailerc_019.14421.14421.5_F1809_sailerc_019.14328.14328.5	91,91	97,97	6	F1809_sailerc_019_matched	2732.56	547.519	5	0.69	42.89	0	Rpl24A:91:|:Rpl24B:91:x:Rpl24A:97:|:Rpl24B:97
INKMLSCAGADR-AIKYAR-a3-b3	Rpl10	Lsg1	xlink	inter-protein xl	F1809_sailerc_021.10003.10003.4_F1809_sailerc_021.09904.09904.4	101	34	67	F1809_sailerc_021_matched	2193.14	549.293	4	0.65	42.8	0.111	Lsg1:34:x:Rpl10:101
SKPVALTSFLGYK-AFPKDDR-a2-b4	Rpl3	Rpl3	xlink	intra-protein xl	F1809_sailerc_020.21076.21076.4_F1809_sailerc_020.21887.21887.4	39	34	5	F1809_sailerc_020_matched	2395.28	599.828	4	0.95	42.79	0	Rpl3:34:x:Rpl3:39
KLLVDASAK-AKALGIK-a1-b2	Alb1	Rpl32	xlink	inter-protein xl	F1809_sailerc_021.11618.11618.4_F1809_sailerc_021.11574.11574.4	108	113	5	F1809_sailerc_021_matched	1781.1	446.283	4	0.63	42.69	0.111	Alb1:108:x:Rpl32:113
LAKMEEEKSQR-EIERKEALK-a8-b5	Bms1	Loc1	xlink	inter-protein xl	F1809_sailerc_022.40328.40328.4_F1809_sailerc_022.40407.40407.4	1149	147	1002	F1809_sailerc_022_matched	2600.39	651.106	4	0.94	42.62	0.111	Bms1:1149:x:Loc1:147
SKQDASPKPYAVK-LTKEAAAVAEGK-a2-b3	Rpl8A,Rpl8B	Rpl8A	xlink	intra/inter xl	F1809_sailerc_020.06008.06008.3_F1809_sailerc_020.05940.05940.3	122122	111	11	F1809_sailerc_020_matched	2742.49	915.17	3	0.75	42.3	0	Rpl8A:111:x:Rpl8A:122:|:Rpl8B:122
LHLDKDR-KALIQR-a5-b1	Rpl26A,Rpl26B	Rpl26A,Rpl26B	xlink	intra/inter xl	F1809_sailerc_021.07978.07978.4_F1809_sailerc_021.07948.07948.4	113113	116116	3	F1809_sailerc_021_matched	1761.02	441.264	4	0.81	42.24	0	Rpl26A:113:|:Rpl26B:113:x:Rpl26A:116:|:Rpl26B:116
YGATSTNPAKSASAR-VSFKNTR-a10-b4	Rpl17A,Rpl17B	Rpl17A,Rpl17B	xlink	intra/inter xl	F1809_sailerc_022.07458.07458.4_F1809_sailerc_022.07374.07374.4	13,13	27,27	14	F1809_sailerc_022_matched	2469.26	618.323	4	0.88	42.17	0	Rpl17A:13:|:Rpl17B:13:x:Rpl17A:27:|:Rpl17B:27
AEAKAQGVAVQLK-ANAAKR-a4-b5	Rpl21A,Rpl21B	Rpl21A,Rpl21B	xlink	intra/inter xl	F1809_sailerc_022.06040.06040.3_F1809_sailerc_022.05977.05977.3	120120	115115	5	F1809_sailerc_022_matched	2079.18	694.068	3	0.64	42.11	0	Rpl21A:115:|:Rpl21B:115:x:Rpl21A:120:|:Rpl21B:120
AFTKKVSSASAAASESDVAK-RLGYKAK-a4-b5	Rpl16B	Rpl15A,Rpl15B	xlink	inter-protein xl	F1809_sailerc_022.09691.09691.4_F1809_sailerc_022.09676.09676.4	175	54,54	121	F1809_sailerc_022_matched	2926.57	732.65	4	0.63	41.96	0.111	Rpl15A:54:|:Rpl15B:54:x:Rpl16B:175
AEKDYELFLQELEEDAELR-AQKQEMER-a3-b3	Nmd3	Nmd3	xlink	intra-protein xl	F1809_sailerc_024.21405.21405.4_F1809_sailerc_024.21345.21345.4	444	436	8	F1809_sailerc_024_matched	3495.68	874.927	4	0.58	41.7	0	Nmd3:436:x:Nmd3:444
LIGDAAKNQAALNPR-NTVFDAKR-a7-b7	Ssb1,Ssb2,sp|P40150|HSP76_YEAST,sp|P11484|HSP75_YEAST	Ssb1,Ssb2,sp|P40150|HSP76_YEAST,sp|P11484|HSP75_YEAST	xlink	intra/inter xl	F1809_sailerc_020.12788.12788.3_F1809_sailerc_020.12712.12712.3	58,58,58,58	73,73,73,73	15	F1809_sailerc_020_matched	2638.43	880.483	3	0.59	41.61	0	sp|P11484|HSP75_YEAST:58:|:sp|P40150|HSP76_YEAST:58:|:Ssb1:58:|:Ssb2:58:x:sp|P11484|HSP75_YEAST:73:|:sp|P40150|HSP76_YEAST:73:|:Ssb1:73:|:Ssb2:73
SVTQESALDEFLSTAALADKDFTADR-ALAKDLIVPR-a20-b4	Lsg1	Lsg1	xlink	intra-protein xl	F1809_sailerc_019.37151.37151.4_F1809_sailerc_019.37070.37070.4	86	132	46	F1809_sailerc_019_matched	4033.09	1009.28	4	0.91	41.19	0	Lsg1:132:x:Lsg1:86
KVASANATAAESDVAK-KALAKA-a1-b5	Rpl16A	Rpl14A,Rpl14B	xlink	inter-protein xl	F1809_sailerc_019.04816.04816.3_F1809_sailerc_019.04771.04771.3	177	137137	40	F1809_sailerc_019_matched	2270.25	757.759	3	0.85	41.06	0.111	Rpl14A:137:|:Rpl14B:137:x:Rpl16A:177
NAAYQKEYETAER-KVLQLLR-a6-b1	Rpl7A,Rpl7B	Rpl7A,Rpl7B	xlink	intra/inter xl	F1809_sailerc_020.13296.13296.3_F1809_sailerc_020.13275.13275.3	53,53	101101	48	F1809_sailerc_020_matched	2578.38	860.467	3	0.66	41.06	0	Rpl7A:101:|:Rpl7B:101:x:Rpl7A:53:|:Rpl7B:53
AGLLKPAR-VTNPKGR-a5-b5	Alb1	Rpl32	xlink	inter-protein xl	F1809_sailerc_021.06921.06921.3_F1809_sailerc_021.06869.06869.3	37	123	86	F1809_sailerc_021_matched	1733.03	578.685	3	0.86	41.01	0.111	Alb1:37:x:Rpl32:123
KLLVDASAK-NLKYATQR-a1-b3	Alb1	Alb1	xlink	intra-protein xl	F1809_sailerc_019.08827.08827.4_F1809_sailerc_019.08700.08700.4	108	102	6	F1809_sailerc_019_matched	2074.18	519.553	4	0.81	40.83	0	Alb1:102:x:Alb1:108
KLLVDASAK-AGLLKPAR-a1-b5	Alb1	Alb1	xlink	intra-protein xl	F1809_sailerc_020.10826.10826.4_F1809_sailerc_020.10724.10724.4	108	37	71	F1809_sailerc_020_matched	1906.16	477.549	4	0.82	40.75	0	Alb1:108:x:Alb1:37
SKQDASPKPYAVK-LTKEAAAIAEGK-a2-b3	Rpl8A,Rpl8B	Rpl8B	xlink	intra/inter xl	F1809_sailerc_020.06833.06833.5_F1809_sailerc_020.06769.06769.5	122122	111	11	F1809_sailerc_020_matched	2756.5	552.308	5	0.82	40.72	0	Rpl8A:122:|:Rpl8B:122:x:Rpl8B:111
AEAKAQGVAVQLK-VKANAAK-a4-b2	Rpl21A,Rpl21B	Rpl21A,Rpl21B	xlink	intra/inter xl	F1809_sailerc_020.04565.04565.3_F1809_sailerc_020.04451.04451.3	120120	110110	10	F1809_sailerc_020_matched	2150.24	717.756	3	0.56	40.55	0	Rpl21A:110:|:Rpl21B:110:x:Rpl21A:120:|:Rpl21B:120
FVSTKTNEYR-AEKAAR-a5-b3	Rpl22A	Rpl24A,Rpl24B	xlink	inter-protein xl	F1809_sailerc_022.04816.04816.4_F1809_sailerc_022.04727.04727.4	99	120120	21	F1809_sailerc_022_matched	2026.05	507.519	4	0.66	40.51	0.111	Rpl22A:99:x:Rpl24A:120:|:Rpl24B:120
KVWLDPNETSEIAQANSR-LAASVVGVGKR-a1-b10	Rpl19A,Rpl19B	Rpl19A,Rpl19B	xlink	intra/inter xl	F1809_sailerc_020.18542.18542.3_F1809_sailerc_020.18386.18386.3	21,21	19,19	2	F1809_sailerc_020_matched	3250.73	1084.59	3	0.88	40.3	0	Rpl19A:19:|:Rpl19B:19:x:Rpl19A:21:|:Rpl19B:21
KLAHLQESNEDLLLTPFER-ALAKDLIVPR-a1-b4	Lsg1	Lsg1	xlink	intra-protein xl	F1809_sailerc_023.17914.17914.4_F1809_sailerc_023.17818.17818.4	165	132	33	F1809_sailerc_023_matched	3484.94	872.243	4	0.61	40.3	0	Lsg1:132:x:Lsg1:165
FVQGLLQNAAANAEAKGLDATK-YGATSTNPAKSASAR-a16-b10	Rpl17A,Rpl17B	Rpl17A,Rpl17B	xlink	intra/inter xl	F1809_sailerc_019.20902.20902.4_F1809_sailerc_019.20851.20851.4	105105	13,13	92	F1809_sailerc_019_matched	3847.98	963.002	4	0.5	40.26	0	Rpl17A:105:|:Rpl17B:105:x:Rpl17A:13:|:Rpl17B:13
YSAKYAQDGAGIER-KYASVVR-a4-b1	Rpl3	Rpl3	xlink	intra-protein xl	F1809_sailerc_021.10080.10080.4_F1809_sailerc_021.10038.10038.4	136	153	17	F1809_sailerc_021_matched	2487.28	622.827	4	0.75	40.22	0	Rpl3:136:x:Rpl3:153
AEKDYELFLQELEEDAELR-KGSTHITFSK-a3-b1	Nmd3	sp|P32794|AFG2_YEAST	xlink	inter-protein xl	F1809_sailerc_023.25057.25057.3_F1809_sailerc_023.25047.25047.3	444	219	225	F1809_sailerc_023_matched	3581.76	1194.93	3	0.57	40.15	0.111	Nmd3:444:x:sp|P32794|AFG2_YEAST:219
ALTKFEASQVTEK-KQIAFPQR-a4-b1	Rpl35A,Rpl35B	Rpl35A,Rpl35B	xlink	intra/inter xl	F1809_sailerc_019.14446.14446.4_F1809_sailerc_019.14410.14410.4	94,94	107107	13	F1809_sailerc_019_matched	2575.41	644.86	4	0.82	40.1	0	Rpl35A:107:|:Rpl35B:107:x:Rpl35A:94:|:Rpl35B:94
AFTKKVASANATAAESDVAK-FKGSKLTQLYK-a4-b2	Rpl16A	Utp30	xlink	inter-protein xl	F1809_sailerc_019.13330.13330.4_F1809_sailerc_019.13296.13296.4	176	111	65	F1809_sailerc_019_matched	3428.84	858.219	4	0.67	39.99	0.111	Rpl16A:176:x:Utp30:111
AGLLKPAR-AKALGIK-a5-b2	Alb1	Rpl32	xlink	inter-protein xl	F1809_sailerc_022.10918.10918.4_F1809_sailerc_022.10846.10846.4	37	113	76	F1809_sailerc_022_matched	1662.06	416.522	4	0.77	39.96	0.111	Alb1:37:x:Rpl32:113
IVKAGGECITLDQLAVR-IFEFPKTTVAALR-a3-b6	Rpl18A,Rpl18B	Rpl18A,Rpl18B	xlink	intra/inter xl	F1809_sailerc_020.27937.27937.3_F1809_sailerc_020.27861.27861.3	116116	98,98	18	F1809_sailerc_020_matched	3471.92	1158.32	3	0.76	39.92	0	Rpl18A:116:|:Rpl18B:116:x:Rpl18A:98:|:Rpl18B:98
SLKPEVR-AEKAAR-a3-b3	Rpl24A,Rpl24B	Rpl24A,Rpl24B	xlink	intra/inter xl	F1809_sailerc_022.04421.04421.3_F1809_sailerc_022.04298.04298.3	97,97	120120	23	F1809_sailerc_022_matched	1609.91	537.646	3	0.9	39.77	0	Rpl24A:120:|:Rpl24B:120:x:Rpl24A:97:|:Rpl24B:97
KEQVQNAAK-KVGITGK-a1-b1	Lsg1	Rpl43A,Rpl43B	xlink	inter-protein xl	F1809_sailerc_021.03021.03021.3_F1809_sailerc_021.02966.02966.3	534	7,7	527	F1809_sailerc_021_matched	1854.06	619.027	3	0.83	39.61	0.111	Lsg1:534:x:Rpl43A:7:|:Rpl43B:7
AKGIDIVDLAR-KEQVQNAAK-a2-b1	Lsg1	Lsg1	xlink	intra-protein xl	F1809_sailerc_019.12031.12031.4_F1809_sailerc_019.12070.12070.4	544	534	10	F1809_sailerc_019_matched	2322.3	581.582	4	0.95	39.46	0	Lsg1:534:x:Lsg1:544
AKYIQNTR-GSQKTQD-a2-b4	Ecm1	Rpl2A,Rpl2B	xlink	inter-protein xl	F1809_sailerc_022.04138.04138.3_F1809_sailerc_022.04032.04032.3	135	251251	116	F1809_sailerc_022_matched	1892.96	631.994	3	0.86	39.38	0.111	Ecm1:135:x:Rpl2A:251:|:Rpl2B:251
VLIDGPKAGVPR-TATVSKK-a7-b6	Rpl14A,Rpl14B	Rpl14A,Rpl14B	xlink	intra/inter xl	F1809_sailerc_019.07675.07675.3_F1809_sailerc_019.07595.07595.3	50,50	83,83	33	F1809_sailerc_019_matched	2092.23	698.417	3	0.79	39.36	0	Rpl14A:50:|:Rpl14B:50:x:Rpl14A:83:|:Rpl14B:83
ALKQEGAANK-FVSKLAEEK-a3-b4	Rpl18A,Rpl18B	Rpl28	xlink	inter-protein xl	F1809_sailerc_019.06260.06260.3_F1809_sailerc_019.06209.06209.3	72,72	132	60	F1809_sailerc_019_matched	2216.21	739.743	3	0.73	39.32	0.111	Rpl18A:72:|:Rpl18B:72:x:Rpl28:132
IVKAGGECITLDQLAVR-ALKQEGAANK-a3-b3	Rpl18A,Rpl18B	Rpl18A,Rpl18B	xlink	intra/inter xl	F1809_sailerc_020.14929.14929.4_F1809_sailerc_020.14701.14701.4	116116	72,72	44	F1809_sailerc_020_matched	3008.64	753.167	4	0.92	39.24	0	Rpl18A:116:|:Rpl18B:116:x:Rpl18A:72:|:Rpl18B:72
SSVNSKSGEIK-VTNPKGR-a6-b5	Alb1	Rpl32	xlink	inter-protein xl	F1809_sailerc_021.04449.04449.4_F1809_sailerc_021.04384.04384.4	46	123	77	F1809_sailerc_021_matched	2043.1	511.781	4	0.78	39.19	0.111	Alb1:46:x:Rpl32:123
TKDSNKDVVVEGLR-IYDLGKK-a6-b6	Rpl10	Rpl10	xlink	intra-protein xl	F1809_sailerc_020.10233.10233.5_F1809_sailerc_020.10112.10112.5	145	38	107	F1809_sailerc_020_matched	2532.38	507.484	5	0.94	39.17	0	Rpl10:145:x:Rpl10:38
ALTKFEASQVTEK-KAVKDAK-a4-b4	Rpl35A,Rpl35B	Ssf1,Ssf2	xlink	inter-protein xl	F1809_sailerc_019.10441.10441.3_F1809_sailerc_019.10291.10291.3	94,94	396396	302	F1809_sailerc_019_matched	2347.3	783.441	3	0.63	39.1	0.111	Rpl35A:94:|:Rpl35B:94:x:Ssf1:396:|:Ssf2:396
VAAKIAALAGQQ-DAKSSAYSSR-a4-b3	Rpl5	Rpl5	xlink	intra-protein xl	F1809_sailerc_021.15353.15353.3_F1809_sailerc_021.15265.15265.3	289	8	281	F1809_sailerc_021_matched	2348.24	783.753	3	0.73	39.05	0	Rpl5:289:x:Rpl5:8
ALAKDLIVPR-YVKESDDRK-a4-b3	Lsg1	Lsg1	xlink	intra-protein xl	F1809_sailerc_020.09506.09506.5_F1809_sailerc_020.09390.09390.5	132	223	91	F1809_sailerc_020_matched	2371.31	475.27	5	0.84	38.91	0	Lsg1:132:x:Lsg1:223
AKELQEK-KAANKEK-a2-b1	Nop19	Rpl7A,Rpl7B	xlink	inter-protein xl	F1809_sailerc_021.05564.05564.4_F1809_sailerc_021.05503.05503.4	5	34,34	29	F1809_sailerc_021_matched	1769.99	443.505	4	0.93	38.91	0.111	Nop19:5:x:Rpl7A:34:|:Rpl7B:34
KVMPAIVVR-AVKTVR-a1-b3	Rpl23A,Rpl23B	Nop8	xlink	inter-protein xl	F1809_sailerc_022.13236.13236.4_F1809_sailerc_022.13137.13137.4	72,72	208	136	F1809_sailerc_022_matched	1822.12	456.538	4	0.92	38.68	0.143	Nop8:208:x:Rpl23A:72:|:Rpl23B:72
IAWAKYFISK-ADLLTKK-a5-b6	Lsg1	Lsg1	xlink	intra-protein xl	F1809_sailerc_019.22857.22857.4_F1809_sailerc_019.22806.22806.4	251	243	8	F1809_sailerc_019_matched	2151.24	538.817	4	0.94	38.27	0	Lsg1:243:x:Lsg1:251
KNESQNSTAVTLQNASSSPASITTR-YGATSTNPAKSASAR-a1-b10	Alb1	Rpl17A,Rpl17B	xlink	inter-protein xl	F1809_sailerc_019.09373.09373.4_F1809_sailerc_019.09353.09353.4	63	13,13	50	F1809_sailerc_019_matched	4210.08	1053.53	4	0.62	38.24	0.189	Alb1:63:x:Rpl17A:13:|:Rpl17B:13
FAVQVDKVTK-KSSLTLVK-a7-b1	Rpl26A,Rpl26B	Alb1	xlink	inter-protein xl	F1809_sailerc_020.13569.13569.4_F1809_sailerc_020.13483.13483.4	84,84	137	53	F1809_sailerc_020_matched	2146.26	537.573	4	0.89	38.23	0.189	Alb1:137:x:Rpl26A:84:|:Rpl26B:84
YGATSTNPAKSASAR-KLLVDASAK-a10-b1	Rpl17A,Rpl17B	Alb1	xlink	inter-protein xl	F1809_sailerc_020.07132.07132.4_F1809_sailerc_020.07158.07158.4	13,13	108	95	F1809_sailerc_020_matched	2562.37	641.6	4	0.81	38.11	0.189	Alb1:108:x:Rpl17A:13:|:Rpl17B:13
APKYASK-TLKLAR-a3-b3	Rpl25	Rpl25	xlink	intra-protein xl	F1809_sailerc_022.05322.05322.4_F1809_sailerc_022.05285.05285.4	45	39	6	F1809_sailerc_022_matched	1601.95	401.495	4	0.92	38.09	0	Rpl25:39:x:Rpl25:45
GFTLAEVKAAGLTAAYAR-LKEYQSK-a8-b2	Rpl13A,Rpl13B	Rpl13A,Rpl13B	xlink	intra/inter xl	F1809_sailerc_020.24011.24011.3_F1809_sailerc_020.23905.23905.3	81,81	117117	36	F1809_sailerc_020_matched	2841.53	948.184	3	0.72	38.09	0	Rpl13A:117:|:Rpl13B:117:x:Rpl13A:81:|:Rpl13B:81
VSAAAASTSKSAEK-GDSKIFR-a10-b4	Rei1	Rpl24A,Rpl24B	xlink	inter-protein xl	F1809_sailerc_022.07632.07632.3_F1809_sailerc_022.07565.07565.3	63	27,27	36	F1809_sailerc_022_matched	2266.17	756.398	3	0.88	37.9	0.189	Rei1:63:x:Rpl24A:27:|:Rpl24B:27
VLLSAPLSKELR-KAYFTAPSSER-a9-b1	Rpl26A,Rpl26B	Rpl26B	xlink	intra/inter xl	F1809_sailerc_020.18530.18530.4_F1809_sailerc_020.18411.18411.4	37,37	17	20	F1809_sailerc_020_matched	2718.5	680.633	4	0.69	37.82	0	Rpl26A:37:|:Rpl26B:37:x:Rpl26B:17
AQQKTAEQVAAER-APKGQNTLILR-a4-b3	Rpl7A	Rpl18A,Rpl18B	xlink	inter-protein xl	F1809_sailerc_019.08691.08691.4_F1809_sailerc_019.08602.08602.4	21	133133	112	F1809_sailerc_019_matched	2776.52	695.139	4	0.84	37.78	0.189	Rpl18A:133:|:Rpl18B:133:x:Rpl7A:21
YGATSTNPAKSASAR-IAAQKR-a10-b5	Rpl17A,Rpl17B	Rpl17A,Rpl17B	xlink	intra/inter xl	F1809_sailerc_022.04352.04352.4_F1809_sailerc_022.04257.04257.4	13,13	180180	167	F1809_sailerc_022_matched	2304.22	577.063	4	0.75	37.61	0	Rpl17A:13:|:Rpl17B:13:x:Rpl17A:180:|:Rpl17B:180
DAKAAGSYYVEAQHK-NIIQAKR-a3-b6	Rpl7A,Rpl7B	Rpl7A,Rpl7B	xlink	intra/inter xl	F1809_sailerc_019.08816.08816.3_F1809_sailerc_019.08759.08759.3	70,70	66,66	4	F1809_sailerc_019_matched	2616.37	873.13	3	0.92	37.45	0	Rpl7A:66:|:Rpl7B:66:x:Rpl7A:70:|:Rpl7B:70
FVSTKTNEYR-AGKPFR-a5-b3	Rpl22A	Rpl38	xlink	inter-protein xl	F1809_sailerc_019.07182.07182.4_F1809_sailerc_019.07132.07132.4	99	36	63	F1809_sailerc_019_matched	2056.07	515.027	4	0.75	37.45	0.189	Rpl22A:99:x:Rpl38:36
TFSYKRPSTFY-VQKSTK-a5-b3	Rpl20A,Rpl20B	Rpl20A,Rpl20B	xlink	intra/inter xl	F1809_sailerc_022.11531.11531.3_F1809_sailerc_022.11485.11485.3	166166	158158	8	F1809_sailerc_022_matched	2223.16	742.06	3	0.79	37.4	0	Rpl20A:158:|:Rpl20B:158:x:Rpl20A:166:|:Rpl20B:166
AGLLKPAR-IAAQKR-a5-b5	Alb1	Rpl17A,Rpl17B	xlink	inter-protein xl	F1809_sailerc_021.05979.05979.4_F1809_sailerc_021.05912.05912.4	37	180180	143	F1809_sailerc_021_matched	1648.01	413.011	4	0.82	37.37	0.189	Alb1:37:x:Rpl17A:180:|:Rpl17B:180
LPYETKEER-AEKAAR-a6-b3	Reh1	Rpl24A,Rpl24B	xlink	inter-protein xl	F1809_sailerc_019.03894.03894.4_F1809_sailerc_019.03865.03865.4	269	120120	149	F1809_sailerc_019_matched	1946.01	487.511	4	0.88	37.31	0.189	Reh1:269:x:Rpl24A:120:|:Rpl24B:120
IGPLGLSPKK-VGEDIAKATK-a9-b7	Rpl12A,Rpl12B	Rpl12A,Rpl12B	xlink	intra/inter xl	F1809_sailerc_020.11879.11879.3_F1809_sailerc_020.11846.11846.3	40,40	48,48	8	F1809_sailerc_020_matched	2177.27	726.764	3	0.62	37.26	0	Rpl12A:40:|:Rpl12B:40:x:Rpl12A:48:|:Rpl12B:48
FEASQVTEKQR-KQIAFPQR-a9-b1	Rpl35A,Rpl35B	Rpl35A,Rpl35B	xlink	intra/inter xl	F1809_sailerc_020.11239.11239.3_F1809_sailerc_020.11210.11210.3	103103	107107	4	F1809_sailerc_020_matched	2446.3	816.44	3	0.75	37.18	0	Rpl35A:103:|:Rpl35B:103:x:Rpl35A:107:|:Rpl35B:107
IPNVPVIVKAR-ILGKGR-a9-b4	Rpl28	Rpl28	xlink	intra-protein xl	F1809_sailerc_022.16192.16192.4_F1809_sailerc_022.16117.16117.4	126	115	11	F1809_sailerc_022_matched	1985.25	497.321	4	0.72	37.17	0	Rpl28:115:x:Rpl28:126
AFTKKVSSASAAASESDVAK-RLGYKAK-a5-b5	Rpl16B	Rpl15A,Rpl15B	xlink	inter-protein xl	F1809_sailerc_021.09736.09736.4_F1809_sailerc_021.09726.09726.4	176	54,54	122	F1809_sailerc_021_matched	2926.57	732.65	4	0.95	37.11	0.189	Rpl15A:54:|:Rpl15B:54:x:Rpl16B:176
VFAAEKLGSK-NKQVLLR-a6-b2	Rpl4A,Rpl4B	Rpl4A,Rpl4B	xlink	intra/inter xl	F1809_sailerc_020.12103.12103.4_F1809_sailerc_020.11995.11995.4	338338	321321	17	F1809_sailerc_020_matched	2056.21	515.059	4	0.77	37.02	0	Rpl4A:321:|:Rpl4B:321:x:Rpl4A:338:|:Rpl4B:338
AEKDYELFLQELEEDAELR-GHKDIGPEIR-a3-b3	Nmd3	Enp1	xlink	inter-protein xl	F1809_sailerc_022.31659.31659.4_F1809_sailerc_022.31604.31604.4	444	450	6	F1809_sailerc_022_matched	3597.79	900.455	4	0.69	36.86	0.211	Enp1:450:x:Nmd3:444
TAQGKEFGVTK-VSFKNTR-a5-b4	Rpl17A,Rpl17B	Rpl17A,Rpl17B	xlink	intra/inter xl	F1809_sailerc_021.09940.09940.3_F1809_sailerc_021.09841.09841.3	74,74	27,27	47	F1809_sailerc_021_matched	2153.15	718.725	3	0.9	36.85	0	Rpl17A:27:|:Rpl17B:27:x:Rpl17A:74:|:Rpl17B:74
SKPVALTSFLGYK-KALEEVSLK-a2-b1	Rpl3	Rpl3	xlink	intra-protein xl	F1809_sailerc_022.23450.23450.4_F1809_sailerc_022.23381.23381.4	39	349	310	F1809_sailerc_022_matched	2563.45	641.871	4	0.86	36.8	0	Rpl3:349:x:Rpl3:39
VRLPSGAKK-GSQKTQD-a8-b4	Rpl2A,Rpl2B	Rpl2A,Rpl2B	xlink	intra/inter xl	F1809_sailerc_023.02976.02976.3_F1809_sailerc_023.02697.02697.3	155155	251251	96	F1809_sailerc_023_matched	1855.02	619.347	3	0.87	36.77	0	Rpl2A:155:|:Rpl2B:155:x:Rpl2A:251:|:Rpl2B:251
LNPYAKVFAAEK-NKQVLLR-a6-b2	Rpl4A,Rpl4B	Rpl4A,Rpl4B	xlink	intra/inter xl	F1809_sailerc_019.17589.17589.4_F1809_sailerc_019.17565.17565.4	332332	321321	11	F1809_sailerc_019_matched	2357.35	590.345	4	0.82	36.65	0	Rpl4A:321:|:Rpl4B:321:x:Rpl4A:332:|:Rpl4B:332
VLLSAPLSKELR-AQYGIKALPIR-a9-b6	Rpl26A,Rpl26B	Rpl26A,Rpl26B	xlink	intra/inter xl	F1809_sailerc_021.23152.23152.4_F1809_sailerc_021.23123.23123.4	37,37	46,46	9	F1809_sailerc_021_matched	2691.61	673.91	4	0.81	36.44	0	Rpl26A:37:|:Rpl26B:37:x:Rpl26A:46:|:Rpl26B:46
AKALGIK-VTNPKGR-a2-b5	Rpl32	Rpl32	xlink	intra-protein xl	F1809_sailerc_022.05961.05961.4_F1809_sailerc_022.05893.05893.4	113	123	10	F1809_sailerc_022_matched	1607.97	403.001	4	0.84	36.36	0	Rpl32:113:x:Rpl32:123
KLLVDASAK-VTNPKGR-a1-b5	Alb1	Rpl32	xlink	inter-protein xl	F1809_sailerc_022.07755.07755.3_F1809_sailerc_022.07728.07728.3	108	123	15	F1809_sailerc_022_matched	1852.08	618.367	3	0.78	36.35	0.244	Alb1:108:x:Rpl32:123
KVLQLLR-QLVYKR-a1-b5	Rpl7A,Rpl7B	Rpl7A,Rpl7B	xlink	intra/inter xl	F1809_sailerc_021.14915.14915.4_F1809_sailerc_021.14870.14870.4	101101	150150	49	F1809_sailerc_021_matched	1812.13	454.041	4	0.85	36.32	0	Rpl7A:101:|:Rpl7B:101:x:Rpl7A:150:|:Rpl7B:150
GQEGKISSVYR-FAVQVDKVTK-a5-b7	Rpl26A,Rpl26B	Rpl26A,Rpl26B	xlink	intra/inter xl	F1809_sailerc_020.13232.13232.3_F1809_sailerc_020.13155.13155.3	69,69	84,84	15	F1809_sailerc_020_matched	2494.35	832.457	3	0.69	36.29	0	Rpl26A:69:|:Rpl26B:69:x:Rpl26A:84:|:Rpl26B:84
KVSSASAAASESDVAK-SAEYYAKKR-a1-b7	Rpl16B	Rpl16B	xlink	intra-protein xl	F1809_sailerc_019.04247.04247.3_F1809_sailerc_019.04201.04201.3	176	169	7	F1809_sailerc_019_matched	2759.39	920.806	3	0.54	36.12	0	Rpl16B:169:x:Rpl16B:176
KTPLAQK-SLKPEVR-a1-b3	Rpl3	Rpl24A,Rpl24B	xlink	inter-protein xl	F1809_sailerc_022.07074.07074.4_F1809_sailerc_022.06995.06995.4	168	97,97	71	F1809_sailerc_022_matched	1750.03	438.516	4	0.93	36.06	0.244	Rpl24A:97:|:Rpl24B:97:x:Rpl3:168
AITSKLSSVYGAK-LPYETKEER-a5-b6	Reh1	Reh1	xlink	intra-protein xl	F1809_sailerc_019.14966.14966.3_F1809_sailerc_019.14864.14864.3	301	269	32	F1809_sailerc_019_matched	2625.39	876.139	3	0.6	36.03	0	Reh1:269:x:Reh1:301
AEKTGTKPAAVFTETLK-NAAYQKEYETAER-a3-b6	Rpl4A	Rpl7A,Rpl7B	xlink	inter-protein xl	F1809_sailerc_020.11198.11198.4_F1809_sailerc_020.11167.11167.4	346	53,53	293	F1809_sailerc_020_matched	3500.77	876.201	4	0.87	35.87	0.244	Rpl4A:346:x:Rpl7A:53:|:Rpl7B:53
AFTKYSAK-KYASVVR-a4-b1	Rpl3	Rpl3	xlink	intra-protein xl	F1809_sailerc_022.08734.08734.3_F1809_sailerc_022.08636.08636.3	132	153	21	F1809_sailerc_022_matched	1874.03	625.685	3	0.79	35.85	0	Rpl3:132:x:Rpl3:153
IFEFPKTTVAALR-ALKQEGAANK-a6-b3	Rpl18A,Rpl18B	Rpl18A,Rpl18B	xlink	intra/inter xl	F1809_sailerc_020.17448.17448.4_F1809_sailerc_020.17384.17384.4	98,98	72,72	26	F1809_sailerc_020_matched	2658.48	665.627	4	0.81	35.81	0	Rpl18A:72:|:Rpl18B:72:x:Rpl18A:98:|:Rpl18B:98
YVYAHFPINVNIVEKDGAK-GVFQKAVDAR-a15-b5	Rpl9A,Rpl9B	sp|P38202|YBC8_YEAST	xlink	inter-protein xl	F1809_sailerc_020.23016.23016.5_F1809_sailerc_020.22860.22860.5	106106	24	82	F1809_sailerc_020_matched	3403.79	681.765	5	0.72	35.7	0.256	Rpl9A:106:|:Rpl9B:106:x:sp|P38202|YBC8_YEAST:24
MGVPYAIIKGK-KILSIR-a9-b1	Rpl8B	Rpl8A,Rpl8B	xlink	intra/inter xl	F1809_sailerc_021.19633.19633.4_F1809_sailerc_021.19543.19543.4	181	63,63	118	F1809_sailerc_021_matched	2042.23	511.566	4	0.88	35.67	0	Rpl8A:63:|:Rpl8B:63:x:Rpl8B:181
VLLSAPLSKELR-KAYFTAPSSQR-a9-b1	Rpl26A,Rpl26B	Rpl26A	xlink	intra/inter xl	F1809_sailerc_019.18119.18119.4_F1809_sailerc_019.18062.18062.4	37,37	17	20	F1809_sailerc_019_matched	2717.51	680.387	4	0.87	35.65	0	Rpl26A:17:x:Rpl26A:37:|:Rpl26B:37
AARVAAKIAALAGQQ-EKEKWQK-a7-b4	Rpl5	Rrp14	xlink	inter-protein xl	F1809_sailerc_022.17532.17532.3_F1809_sailerc_022.17371.17371.3	289	327	38	F1809_sailerc_022_matched	2550.44	851.154	3	0.83	35.61	0.256	Rpl5:289:x:Rrp14:327
GSQKTQD-LPSGAKK-a4-b6	Rpl2A,Rpl2B	Rpl2A,Rpl2B	xlink	intra/inter xl	F1809_sailerc_024.02213.02213.3_F1809_sailerc_024.02182.02182.3	251251	155155	96	F1809_sailerc_024_matched	1599.85	534.29	3	0.88	35.59	0	Rpl2A:155:|:Rpl2B:155:x:Rpl2A:251:|:Rpl2B:251
EKALNEEAEAR-DALLKEDA-a2-b5	Rpl19A,Rpl19B	Rpl19A,Rpl19B	xlink	intra/inter xl	F1809_sailerc_019.13024.13024.3_F1809_sailerc_019.12878.12878.3	153153	186186	33	F1809_sailerc_019_matched	2270.13	757.717	3	0.59	35.57	0	Rpl19A:153:|:Rpl19B:153:x:Rpl19A:186:|:Rpl19B:186
NNLPAKTFGASVR-VMWGKVTR-a6-b5	Rpl33A,Rpl33B	Rpl33A,Rpl33B	xlink	intra/inter xl	F1809_sailerc_021.16750.16750.4_F1809_sailerc_021.16652.16652.4	92,92	70,70	22	F1809_sailerc_021_matched	2487.34	622.842	4	0.83	35.48	0	Rpl33A:70:|:Rpl33B:70:x:Rpl33A:92:|:Rpl33B:92
FAKLHMGTDDVR-AVKEIK-a3-b3	Rpl31A	Rpl31A,Rpl31B	xlink	intra/inter xl	F1809_sailerc_021.11056.11056.5_F1809_sailerc_021.10990.10990.5	41	34,34	7	F1809_sailerc_021_matched	2213.19	443.645	5	0.89	35.48	0	Rpl31A:34:|:Rpl31B:34:x:Rpl31A:41
YVKWPEYVR-KLLLDK-a3-b1	Rpl8A,Rpl8B	sp|Q12019|MDN1_YEAST	xlink	inter-protein xl	F1809_sailerc_021.18332.18332.4_F1809_sailerc_021.18200.18200.4	51,51	780	729	F1809_sailerc_021_matched	2105.2	527.308	4	0.93	35.46	0.295	Rpl8A:51:|:Rpl8B:51:x:sp|Q12019|MDN1_YEAST:780
TKDSNKDVVVEGLR-IYDLGKK-a2-b6	Rpl10	Rpl10	xlink	intra-protein xl	F1809_sailerc_020.10193.10193.4_F1809_sailerc_020.10119.10119.4	141	38	103	F1809_sailerc_020_matched	2532.38	634.102	4	0.7	35.43	0	Rpl10:141:x:Rpl10:38
KKATVDEFPLCVHLVSNELEQLSSEALEAAR-ZMRAKWR-a2-b1	Rpl10	Rpl41A,Rpl41B	xlink	inter-protein xl	F1809_sailerc_019.46605.46605.4_F1809_sailerc_019.48033.48033.4	40	,	40	F1809_sailerc_019_matched	4467.29	1117.83	4	0.64	35.33	0.3	Rpl10:40:x:Rpl41A::|:Rpl41B:
AQGVAVQLKR-VEVAKR-a9-b5	Rpl21A,Rpl21B	Esf1	xlink	inter-protein xl	F1809_sailerc_022.05369.05369.3_F1809_sailerc_022.05287.05287.3	129129	348	219	F1809_sailerc_022_matched	1907.13	636.719	3	0.93	35.33	0.3	Esf1:348:x:Rpl21A:129:|:Rpl21B:129
ALVEHIIQAKADAQR-LLAKYR-a10-b4	Rpl19A,Rpl19B	Rpl19A,Rpl19B	xlink	intra/inter xl	F1809_sailerc_019.16600.16600.4_F1809_sailerc_019.16430.16430.4	146146	108108	38	F1809_sailerc_019_matched	2562.47	641.625	4	0.84	35.28	0	Rpl19A:108:|:Rpl19B:108:x:Rpl19A:146:|:Rpl19B:146
GVKGVEYR-AVKEIK-a3-b3	Rpl31A,Rpl31B	Rpl31A,Rpl31B	xlink	intra/inter xl	F1809_sailerc_021.07570.07570.4_F1809_sailerc_021.07480.07480.4	65,65	34,34	31	F1809_sailerc_021_matched	1730.99	433.756	4	0.72	35.27	0	Rpl31A:34:|:Rpl31B:34:x:Rpl31A:65:|:Rpl31B:65
AFTKKVSSASAAASESDVAK-SGLLHIIKKGEDK-a5-b9	Rpl16B	Nsa1	xlink	inter-protein xl	F1809_sailerc_020.14083.14083.4_F1809_sailerc_020.14040.14040.4	176	169	7	F1809_sailerc_020_matched	3528.91	883.236	4	0.62	35.21	0.3	Nsa1:169:x:Rpl16B:176
VTNPKGR-VTKKPK-a5-b3	Rpl32	Spb1	xlink	inter-protein xl	F1809_sailerc_023.04745.04745.3_F1809_sailerc_023.04615.04615.3	123	785	662	F1809_sailerc_023_matched	1607.97	536.999	3	0.92	35.16	0.3	Rpl32:123:x:Spb1:785
EEAVAKAAEK-AGLLKPAR-a6-b5	Rpl17A,Rpl17B	Alb1	xlink	inter-protein xl	F1809_sailerc_019.06503.06503.3_F1809_sailerc_019.06436.06436.3	159159	37	122	F1809_sailerc_019_matched	2007.14	670.054	3	0.78	35.11	0.3	Alb1:37:x:Rpl17A:159:|:Rpl17B:159
TLASVTKEILGTAQSVGCR-DKSFGR-a7-b2	Rpl12A,Rpl12B	Rpl12A,Rpl12B	xlink	intra/inter xl	F1809_sailerc_019.27053.27053.4_F1809_sailerc_019.26954.26954.4	130130	119119	11	F1809_sailerc_019_matched	2836.48	710.127	4	0.65	35.1	0	Rpl12A:119:|:Rpl12B:119:x:Rpl12A:130:|:Rpl12B:130
SSVNSKSGEIK-IAAQKR-a6-b5	Alb1	Rpl17A,Rpl17B	xlink	inter-protein xl	F1809_sailerc_021.03610.03610.3_F1809_sailerc_021.03469.03469.3	46	180180	134	F1809_sailerc_021_matched	1958.08	653.701	3	0.86	35.01	0.3	Alb1:46:x:Rpl17A:180:|:Rpl17B:180
LSHLSSNFPFVHENEEELQSLKK-DLKSFR-a22-b3	Arx1	Arx1	xlink	intra-protein xl	F1809_sailerc_020.22283.22283.5_F1809_sailerc_020.22233.22233.5	413	417	4	F1809_sailerc_020_matched	3613.83	723.774	5	0.65	34.73	0	Arx1:413:x:Arx1:417
RAKTSDSA-GDNIFKN-a3-b6	Rpl8B	Ytm1	xlink	inter-protein xl	F1809_sailerc_021.00509.00509.3_F1809_sailerc_021.00502.00502.3	251	459	208	F1809_sailerc_021_matched	1778.88	593.969	3	0.74	34.69	0.358	Rpl8B:251:x:Ytm1:459
KVSSASAAASESDVAK-QSLDAVLVARDELKR-a1-b14	Rpl16B	Ebp2	xlink	inter-protein xl	F1809_sailerc_020.13316.13316.3_F1809_sailerc_020.13271.13271.3	176	262	86	F1809_sailerc_020_matched	3356.79	1119.94	3	0.91	34.69	0.358	Ebp2:262:x:Rpl16B:176
GKPELRKK-GSQKTQD-a7-b4	Rpl23A,Rpl23B	Rpl2A,Rpl2B	xlink	inter-protein xl	F1809_sailerc_023.02707.02707.3_F1809_sailerc_023.02697.02697.3	71,71	251251	180	F1809_sailerc_023_matched	1855.02	619.347	3	0.83	34.66	0.358	Rpl23A:71:|:Rpl23B:71:x:Rpl2A:251:|:Rpl2B:251
KNESQNSTAVTLQNASSSPASITTR-SSVNSKSGEIK-a1-b6	Alb1	Alb1	xlink	intra-protein xl	F1809_sailerc_020.09147.09147.4_F1809_sailerc_020.09072.09072.4	63	46	17	F1809_sailerc_020_matched	3863.94	966.992	4	0.61	34.6	0	Alb1:46:x:Alb1:63
IFASNEVIAKSR-NIIQAKR-a10-b6	Rpl20A,Rpl20B	Rpl7A,Rpl7B	xlink	inter-protein xl	F1809_sailerc_022.14007.14007.3_F1809_sailerc_022.13868.13868.3	38,38	66,66	28	F1809_sailerc_022_matched	2313.32	772.114	3	0.7	34.58	0.382	Rpl20A:38:|:Rpl20B:38:x:Rpl7A:66:|:Rpl7B:66
ASGNYVIIIGHNPDENKTR-LPSGAKK-a17-b6	Rpl2A,Rpl2B	Rpl2A,Rpl2B	xlink	intra/inter xl	F1809_sailerc_023.07982.07982.3_F1809_sailerc_023.07932.07932.3	145145	155155	10	F1809_sailerc_023_matched	2934.56	979.194	3	0.69	34.56	0	Rpl2A:145:|:Rpl2B:145:x:Rpl2A:155:|:Rpl2B:155
SSVNSKSGEIK-NLKYATQR-a6-b3	Alb1	Alb1	xlink	intra-protein xl	F1809_sailerc_022.06830.06830.3_F1809_sailerc_022.06746.06746.3	46	102	56	F1809_sailerc_022_matched	2265.2	756.074	3	0.65	34.55	0	Alb1:102:x:Alb1:46
KLEIQQHAR-DALLKEDA-a1-b5	Rpl43A,Rpl43B	Rpl19A,Rpl19B	xlink	inter-protein xl	F1809_sailerc_022.12086.12086.3_F1809_sailerc_022.11958.11958.3	28,28	186186	158	F1809_sailerc_022_matched	2133.14	712.056	3	0.66	34.52	0.382	Rpl19A:186:|:Rpl19B:186:x:Rpl43A:28:|:Rpl43B:28
GLDATKLYVSHIQVNQAPK-YGATSTNPAKSASAR-a6-b10	Rpl17A,Rpl17B	Rpl17A,Rpl17B	xlink	intra/inter xl	F1809_sailerc_020.13299.13299.4_F1809_sailerc_020.13269.13269.4	111111	13,13	98	F1809_sailerc_020_matched	3699.93	925.989	4	0.65	34.51	0	Rpl17A:111:|:Rpl17B:111:x:Rpl17A:13:|:Rpl17B:13
EKALNEEAEAR-GGGKKR-a2-b5	Rpl19A,Rpl19B	Rps31	xlink	inter-protein xl	F1809_sailerc_024.03894.03894.3_F1809_sailerc_024.03875.03875.3	153153	79	74	F1809_sailerc_024_matched	1998.04	667.021	3	0.89	34.43	0.393	Rpl19A:153:|:Rpl19B:153:x:Rps31:79
ILYKAIR-KATAFNK-a4-b1	Rpl16B	Rpl16A,Rpl16B	xlink	intra/inter xl	F1809_sailerc_022.10452.10452.4_F1809_sailerc_022.10271.10271.4	81	60,59	21	F1809_sailerc_022_matched	1792.06	449.023	4	0.95	34.4	0	Rpl16A:60:|:Rpl16B:59:x:Rpl16B:81
AQKQEMER-AIKYAR-a3-b3	Nmd3	Lsg1	xlink	inter-protein xl	F1809_sailerc_021.04589.04589.4_F1809_sailerc_021.04517.04517.4	436	34	402	F1809_sailerc_021_matched	1876.98	470.254	4	0.76	34.33	0.404	Lsg1:34:x:Nmd3:436
KVSSASAAASESDVAK-KALAKA-a1-b5	Rpl16B	Rpl14A,Rpl14B	xlink	inter-protein xl	F1809_sailerc_022.05603.05603.4_F1809_sailerc_022.05551.05551.4	176	137137	39	F1809_sailerc_022_matched	2245.21	562.311	4	0.88	34.22	0.429	Rpl14A:137:|:Rpl14B:137:x:Rpl16B:176
NILQESVLNKYR-NKVNER-a10-b2	Arx1	Arx1	xlink	intra-protein xl	F1809_sailerc_022.15309.15309.3_F1809_sailerc_022.15224.15224.3	27	83	56	F1809_sailerc_022_matched	2372.28	791.768	3	0.75	34.18	0	Arx1:27:x:Arx1:83
VVLIKKGQSAGK-VQTKLTR-a6-b4	Rpl14A,Rpl14B	Rps7A,Rps7B	xlink	inter-protein xl	F1809_sailerc_019.06837.06837.4_F1809_sailerc_019.06759.06759.4	25,25	76,76	51	F1809_sailerc_019_matched	2209.35	553.344	4	0.7	34.11	0.429	Rpl14A:25:|:Rpl14B:25:x:Rps7A:76:|:Rps7B:76
NKQVLLR-GGPIKK-a2-b5	Rpl4A,Rpl4B	sp|Q12019|MDN1_YEAST	xlink	inter-protein xl	F1809_sailerc_022.07956.07956.4_F1809_sailerc_022.07908.07908.4	321321	3903	3582	F1809_sailerc_022_matched	1605.99	402.506	4	0.82	34.07	0.429	Rpl4A:321:|:Rpl4B:321:x:sp|Q12019|MDN1_YEAST:3903
AVVKGTNGKK-ATAAKK-a4-b5	Rpl25	Rpl25	xlink	intra-protein xl	F1809_sailerc_022.00524.00524.3_F1809_sailerc_022.00505.00505.3	16	11	5	F1809_sailerc_022_matched	1727.03	576.685	3	0.89	33.99	0	Rpl25:11:x:Rpl25:16
KNESQNSTAVTLQNASSSPASITTR-NLKYATQR-a1-b3	Alb1	Alb1	xlink	intra-protein xl	F1809_sailerc_020.10554.10554.4_F1809_sailerc_020.10382.10382.4	63	102	39	F1809_sailerc_020_matched	3721.89	931.481	4	0.89	33.97	0	Alb1:102:x:Alb1:63
SKIEAALSDALAALQIEDPSADELR-ENPIEHKK-a2-b7	Ssb1,Ssb2,sp|P40150|HSP76_YEAST,sp|P11484|HSP75_YEAST	Ecm16	xlink	inter-protein xl	F1809_sailerc_019.35239.35239.4_F1809_sailerc_019.35077.35077.4	573573573573	551	22	F1809_sailerc_019_matched	3756.95	940.245	4	0.94	33.95	0.429	Ecm16:551:x:sp|P11484|HSP75_YEAST:573:|:sp|P40150|HSP76_YEAST:573:|:Ssb1:573:|:Ssb2:573
IEGVATPQDAQFYLGKR-VMWGKVTR-a16-b5	Rpl33A	Rpl33A,Rpl33B	xlink	intra/inter xl	F1809_sailerc_021.21998.21998.4_F1809_sailerc_021.21943.21943.4	47	70,70	23	F1809_sailerc_021_matched	3005.58	752.403	4	0.8	33.93	0	Rpl33A:47:x:Rpl33A:70:|:Rpl33B:70
LPYETKEER-SLKPEVR-a6-b3	Reh1	Rpl24A,Rpl24B	xlink	inter-protein xl	F1809_sailerc_019.08843.08843.4_F1809_sailerc_019.08779.08779.4	269	97,97	172	F1809_sailerc_019_matched	2129.14	533.293	4	0.94	33.91	0.429	Reh1:269:x:Rpl24A:97:|:Rpl24B:97
AFTKKVASANATAAESDVAK-REKYTQGK-a5-b3	Rpl16A	Urb1	xlink	inter-protein xl	F1809_sailerc_019.09419.09419.4_F1809_sailerc_019.09363.09363.4	177	17	160	F1809_sailerc_019_matched	3125.63	782.415	4	0.94	33.86	0.429	Rpl16A:177:x:Urb1:17
KANLLLVNK-YVKESDDR-a1-b3	Lsg1	Lsg1	xlink	intra-protein xl	F1809_sailerc_021.11242.11242.3_F1809_sailerc_021.11108.11108.3	229	223	6	F1809_sailerc_021_matched	2160.18	721.068	3	0.74	33.79	0	Lsg1:223:x:Lsg1:229
LVITKLHLDKDR-KALIQR-a5-b1	Rpl26A,Rpl26B	Rpl26A,Rpl26B	xlink	intra/inter xl	F1809_sailerc_020.11207.11207.5_F1809_sailerc_020.11174.11174.5	108108	116116	8	F1809_sailerc_020_matched	2315.41	464.089	5	0.95	33.67	0	Rpl26A:108:|:Rpl26B:108:x:Rpl26A:116:|:Rpl26B:116
AKALGIK-SLKPEVR-a2-b3	Rpl32	Rpl24A,Rpl24B	xlink	inter-protein xl	F1809_sailerc_022.06509.06509.4_F1809_sailerc_022.06283.06283.4	113	97,97	16	F1809_sailerc_022_matched	1665.01	417.261	4	0.88	33.65	0.471	Rpl24A:97:|:Rpl24B:97:x:Rpl32:113
AEKDYELFLQELEEDAELR-QSVNLYKNR-a3-b7	Nmd3	Nmd3	xlink	intra-protein xl	F1809_sailerc_024.22502.22502.4_F1809_sailerc_024.22493.22493.4	444	467	23	F1809_sailerc_024_matched	3597.79	900.455	4	0.89	33.64	0	Nmd3:444:x:Nmd3:467
TPFIPESVKNLK-KYDPEDPNR-a9-b1	Nog1	Nog1	xlink	intra-protein xl	F1809_sailerc_021.16570.16570.4_F1809_sailerc_021.16505.16505.4	383	387	4	F1809_sailerc_021_matched	2642.36	661.597	4	0.94	33.63	0	Nog1:383:x:Nog1:387
VMWGKVTR-LYVKGK-a5-b4	Rpl33A,Rpl33B	Rpl33A,Rpl33B	xlink	intra/inter xl	F1809_sailerc_022.12442.12442.4_F1809_sailerc_022.12393.12393.4	70,70	10,10	60	F1809_sailerc_022_matched	1820.04	456.017	4	0.85	33.52	0	Rpl33A:10:|:Rpl33B:10:x:Rpl33A:70:|:Rpl33B:70
IINSSEIQSAIRPAGQATQKR-AQQKTAEQVAAER-a20-b4	Rpl4A,Rpl4B	Rpl7A	xlink	inter-protein xl	F1809_sailerc_020.10971.10971.4_F1809_sailerc_020.10861.10861.4	308308	21	287	F1809_sailerc_020_matched	3834.04	959.517	4	0.67	33.47	0.471	Rpl4A:308:|:Rpl4B:308:x:Rpl7A:21
FKEEDEK-YLYKTKK-a2-b4	Ssa1,Ssa2	Utp22	xlink	inter-protein xl	F1809_sailerc_021.09056.09056.4_F1809_sailerc_021.09008.09008.4	523523	351	172	F1809_sailerc_021_matched	2004.05	502.02	4	0.87	33.45	0.471	Ssa1:523:|:Ssa2:523:x:Utp22:351
YGATSTNPAKSASAR-GVKGVEYR-a10-b3	Rpl17A,Rpl17B	Rpl31A,Rpl31B	xlink	inter-protein xl	F1809_sailerc_020.05914.05914.4_F1809_sailerc_020.05841.05841.4	13,13	65,65	52	F1809_sailerc_020_matched	2525.29	632.329	4	0.61	33.44	0.471	Rpl17A:13:|:Rpl17B:13:x:Rpl31A:65:|:Rpl31B:65
KLEIQQHAR-GSQKTQD-a1-b4	Rpl43A,Rpl43B	Rpl2A,Rpl2B	xlink	inter-protein xl	F1809_sailerc_021.03265.03265.3_F1809_sailerc_021.03172.03172.3	28,28	251251	223	F1809_sailerc_021_matched	2022.05	675.024	3	0.86	33.41	0.471	Rpl2A:251:|:Rpl2B:251:x:Rpl43A:28:|:Rpl43B:28
SKAQQKTAEQVAAER-GLTPKR-a6-b5	Rpl7A	Sas10	xlink	inter-protein xl	F1809_sailerc_022.06847.06847.3_F1809_sailerc_022.06782.06782.3	21	553	532	F1809_sailerc_022_matched	2452.35	818.457	3	0.92	33.35	0.479	Rpl7A:21:x:Sas10:553
STKTFSYK-LYVKGK-a3-b4	Rpl20A,Rpl20B	Rpl33A,Rpl33B	xlink	inter-protein xl	F1809_sailerc_021.09373.09373.3_F1809_sailerc_021.09299.09299.3	161161	10,10	151	F1809_sailerc_021_matched	1805	602.673	3	0.82	33.27	0.479	Rpl20A:161:|:Rpl20B:161:x:Rpl33A:10:|:Rpl33B:10
LLKFGQSLFQCK-VKYTGEGFVEK-a3-b2	Nog1	Nog1	xlink	intra-protein xl	F1809_sailerc_020.21356.21356.4_F1809_sailerc_020.21242.21242.4	117	51	66	F1809_sailerc_020_matched	2861.5	716.384	4	0.68	33.18	0	Nog1:117:x:Nog1:51
SSVNSKSGEIK-AKALGIK-a6-b2	Alb1	Rpl32	xlink	inter-protein xl	F1809_sailerc_021.07620.07620.4_F1809_sailerc_021.07584.07584.4	46	113	67	F1809_sailerc_021_matched	1972.12	494.038	4	0.92	33.14	0.479	Alb1:46:x:Rpl32:113
KVASANATAAESDVAK-KNVKEEETVAK-a1-b1	Rpl16A	Rps8A,Rps8B	xlink	inter-protein xl	F1809_sailerc_019.05361.05361.4_F1809_sailerc_019.05308.05308.4	177	125125	52	F1809_sailerc_019_matched	2943.53	736.89	4	0.7	33.04	0.479	Rpl16A:177:x:Rps8A:125:|:Rps8B:125
GFTLAEVKAAGLTAAYAR-KIDTYKK-a8-b1	Rpl13A,Rpl13B	sp|P09440|C1TM_YEAST	xlink	inter-protein xl	F1809_sailerc_022.24223.24223.3_F1809_sailerc_022.23983.23983.3	81,81	889	808	F1809_sailerc_022_matched	2841.56	948.195	3	0.57	33	0.479	Rpl13A:81:|:Rpl13B:81:x:sp|P09440|C1TM_YEAST:889
KVASANATAAESDVAK-KVSSAEYYAKK-a1-b10	Rpl16A	Rpl16A	xlink	intra-protein xl	F1809_sailerc_021.07209.07209.4_F1809_sailerc_021.07101.07101.4	177	170	7	F1809_sailerc_021_matched	2942.52	736.639	4	0.63	32.98	0	Rpl16A:170:x:Rpl16A:177
AFTKKVSSASAAASESDVAK-ZMQIFVKTLTGK-a4-b7	Rpl16B	Rpl40A,Rpl40B,Rps31	xlink	inter-protein xl	F1809_sailerc_019.13497.13497.4_F1809_sailerc_019.13440.13440.4	175	,,	175	F1809_sailerc_019_matched	3356.79	840.206	4	0.73	32.93	0.479	Rpl16B:175:x:Rpl40A::|:Rpl40B::|:Rps31:
VMWGKVTR-ASKEVR-a5-b3	Rpl33A,Rpl33B	Rpl33A,Rpl33B	xlink	intra/inter xl	F1809_sailerc_022.09326.09326.4_F1809_sailerc_022.09207.09207.4	70,70	57,57	13	F1809_sailerc_022_matched	1801.99	451.504	4	0.91	32.89	0	Rpl33A:57:|:Rpl33B:57:x:Rpl33A:70:|:Rpl33B:70
QATKDAGAISGLNVLR-LIGDAAKNQAALNPR-a4-b7	Ssb1,Ssb2,sp|P40150|HSP76_YEAST,sp|P11484|HSP75_YEAST	Ssb1,Ssb2,sp|P40150|HSP76_YEAST,sp|P11484|HSP75_YEAST	xlink	intra/inter xl	F1809_sailerc_020.18353.18353.4_F1809_sailerc_020.18235.18235.4	161161161161	58,58,58,58	103	F1809_sailerc_020_matched	3301.82	826.463	4	0.58	32.88	0	sp|P11484|HSP75_YEAST:161:|:sp|P40150|HSP76_YEAST:161:|:Ssb1:161:|:Ssb2:161:x:sp|P11484|HSP75_YEAST:58:|:sp|P40150|HSP76_YEAST:58:|:Ssb1:58:|:Ssb2:58
IPNVPVIVKAR-LAEEKIR-a9-b5	Rpl28	Rpl28	xlink	intra-protein xl	F1809_sailerc_020.14249.14249.4_F1809_sailerc_020.14117.14117.4	126	137	11	F1809_sailerc_020_matched	2200.33	551.091	4	0.85	32.86	0	Rpl28:126:x:Rpl28:137
VAAKIAALAGQQ-FTKEQYAAESK-a4-b3	Rpl5	Rpl5	xlink	intra-protein xl	F1809_sailerc_020.15822.15822.3_F1809_sailerc_020.15806.15806.3	289	262	27	F1809_sailerc_020_matched	2578.37	860.464	3	0.68	32.85	0	Rpl5:262:x:Rpl5:289
ASKEVR-IAAQKR-a3-b5	Rpl33A,Rpl33B	Rpl17A,Rpl17B	xlink	inter-protein xl	F1809_sailerc_024.01869.01869.3_F1809_sailerc_024.01723.01723.3	57,57	180180	123	F1809_sailerc_024_matched	1511.88	504.968	3	0.9	32.84	0.479	Rpl17A:180:|:Rpl17B:180:x:Rpl33A:57:|:Rpl33B:57
IREGDTKDGNLR-EVETEKEEVK-a7-b6	Nog2	Cbf5	xlink	inter-protein xl	F1809_sailerc_019.31611.31611.4_F1809_sailerc_019.31433.31433.4	18	425	407	F1809_sailerc_019_matched	2729.36	683.348	4	0.9	32.84	0.479	Cbf5:425:x:Nog2:18
KVWLDPNETSEIAQANSR-AKPISNIDK-a1-b2	Rpl19A,Rpl19B	Rrp7	xlink	inter-protein xl	F1809_sailerc_019.11577.11577.4_F1809_sailerc_019.11507.11507.4	21,21	244	223	F1809_sailerc_019_matched	3179.64	795.918	4	0.93	32.82	0.479	Rpl19A:21:|:Rpl19B:21:x:Rrp7:244
AQYGIKALPIR-KAYFTAPSSER-a6-b1	Rpl26A,Rpl26B	Rpl26B	xlink	intra/inter xl	F1809_sailerc_022.17780.17780.3_F1809_sailerc_022.17718.17718.3	46,46	17	29	F1809_sailerc_022_matched	2622.43	875.149	3	0.66	32.76	0	Rpl26A:46:|:Rpl26B:46:x:Rpl26B:17
LAASVVGVGKR-AVTVHSKSR-a10-b7	Rpl19A,Rpl19B	Rpl19A,Rpl19B	xlink	intra/inter xl	F1809_sailerc_019.05135.05135.3_F1809_sailerc_019.05064.05064.3	19,19	60,60	41	F1809_sailerc_019_matched	2177.27	726.763	3	0.76	32.76	0	Rpl19A:19:|:Rpl19B:19:x:Rpl19A:60:|:Rpl19B:60
KVSSASAAASESDVAK-GNLNAKQRALAK-a1-b6	Rpl16B	Lsg1	xlink	inter-protein xl	F1809_sailerc_019.09276.09276.4_F1809_sailerc_019.09245.09245.4	176	126	50	F1809_sailerc_019_matched	2927.56	732.897	4	0.77	32.73	0.479	Lsg1:126:x:Rpl16B:176
ANQLLEKQK-KEQVQNAAK-a7-b1	Lsg1	Lsg1	xlink	intra-protein xl	F1809_sailerc_022.05554.05554.3_F1809_sailerc_022.05489.05489.3	274	534	260	F1809_sailerc_022_matched	2223.22	742.083	3	0.86	32.62	0	Lsg1:274:x:Lsg1:534
EVLKVLFR-KHEDKDLK-a4-b5	Utp10	Rio1	xlink	inter-protein xl	F1809_sailerc_021.20832.20832.4_F1809_sailerc_021.20753.20753.4	1455	446	1009	F1809_sailerc_021_matched	2152.22	539.062	4	0.95	32.57	0.479	Rio1:446:x:Utp10:1455
KDPKGQVK-DAKLIIR-a1-b3	Mak11	Tor2	xlink	inter-protein xl	F1809_sailerc_020.08540.08540.4_F1809_sailerc_020.08453.08453.4	42	277	235	F1809_sailerc_020_matched	1864.11	467.035	4	0.93	32.52	0.479	Mak11:42:x:Tor2:277
AKGIDIVDLAR-GKPRGLNSAR-a2-b2	Lsg1	Rps23A,Rps23B	xlink	inter-protein xl	F1809_sailerc_022.31740.31740.3_F1809_sailerc_022.31692.31692.3	544	5,5	539	F1809_sailerc_022_matched	2362.35	788.457	3	0.7	32.44	0.479	Lsg1:544:x:Rps23A:5:|:Rps23B:5
VLLSAPLSKELR-VAGKVLTDDR-a9-b4	Rpl26A,Rpl26B	Enp2	xlink	inter-protein xl	F1809_sailerc_019.13818.13818.4_F1809_sailerc_019.13775.13775.4	37,37	475	438	F1809_sailerc_019_matched	2535.46	634.873	4	0.83	32.37	0.479	Enp2:475:x:Rpl26A:37:|:Rpl26B:37
AFTKKVASANATAAESDVAK-ZMAKFLKAGK-a4-b1	Rpl16A	Rpl27A,Rpl27B	xlink	inter-protein xl	F1809_sailerc_020.08626.08626.4_F1809_sailerc_020.08606.08606.4	176	,	176	F1809_sailerc_020_matched	3109.7	778.432	4	0.6	32.35	0.479	Rpl16A:176:x:Rpl27A::|:Rpl27B:
ILSIDQLEELFLSKAPNEPLLPPLPGQPPLINIGLVGYPNVGK-AKYNTPKYR-a14-b2	Lsg1	Rpl5	xlink	inter-protein xl	F1809_sailerc_019.44055.44055.5_F1809_sailerc_019.44077.44077.5	320	43	277	F1809_sailerc_019_matched	5880.22	1177.05	5	0.45	32.29	0.479	Lsg1:320:x:Rpl5:43
AQGVAVQLKR-VDIAKR-a9-b5	Rpl21A,Rpl21B	Nop4	xlink	inter-protein xl	F1809_sailerc_021.05462.05462.3_F1809_sailerc_021.05349.05349.3	129129	102	27	F1809_sailerc_021_matched	1907.13	636.718	3	0.95	32.26	0.479	Nop4:102:x:Rpl21A:129:|:Rpl21B:129
ICANKYMTTVSGR-YKFPGQQK-a5-b2	Rpl10	Rpl10	xlink	intra-protein xl	F1809_sailerc_021.13264.13264.4_F1809_sailerc_021.13230.13230.4	74	158	84	F1809_sailerc_021_matched	2632.31	659.085	4	0.63	32.23	0	Rpl10:158:x:Rpl10:74
GLDATKLYVSHIQVNQAPK-KNKAAR-a6-b1	Rpl17A,Rpl17B	Zuo1	xlink	inter-protein xl	F1809_sailerc_020.12418.12418.3_F1809_sailerc_020.12386.12386.3	111111	256	145	F1809_sailerc_020_matched	2905.62	969.547	3	0.88	32.21	0.479	Rpl17A:111:|:Rpl17B:111:x:Zuo1:256
AVKELYEVDVLK-LYGAKK-a3-b5	Rpl25	Loc1	xlink	inter-protein xl	F1809_sailerc_021.16751.16751.3_F1809_sailerc_021.16635.16635.3	100	63	37	F1809_sailerc_021_matched	2221.26	741.429	3	0.6	32.18	0.479	Loc1:63:x:Rpl25:100
KVISNPLLAR-ANVSKDELR-a1-b5	Rps24A,Rps24B	Rps24A,Rps24B	xlink	intra/inter xl	F1809_sailerc_019.14107.14107.4_F1809_sailerc_019.14003.14003.4	11,11	37,37	26	F1809_sailerc_019_matched	2278.3	570.583	4	0.71	32.14	0	Rps24A:11:|:Rps24B:11:x:Rps24A:37:|:Rps24B:37
IFASNEVIAKSR-VMKVLT-a10-b3	Rpl20A,Rpl20B	Nan1	xlink	inter-protein xl	F1809_sailerc_022.09386.09386.4_F1809_sailerc_022.09284.09284.4	38,38	893	855	F1809_sailerc_022_matched	2161.21	541.31	4	0.92	32.07	0.479	Nan1:893:x:Rpl20A:38:|:Rpl20B:38
NFGIGQAVQPKR-YVKWPEYVR-a11-b3	Rpl8A,Rpl8B	Rpl8A,Rpl8B	xlink	intra/inter xl	F1809_sailerc_019.18290.18290.4_F1809_sailerc_019.18215.18215.4	43,43	51,51	8	F1809_sailerc_019_matched	2690.43	673.616	4	0.93	32.07	0	Rpl8A:43:|:Rpl8B:43:x:Rpl8A:51:|:Rpl8B:51
GNLNAKQR-AIKYAR-a6-b3	Lsg1	Lsg1	xlink	intra-protein xl	F1809_sailerc_022.04353.04353.3_F1809_sailerc_022.04278.04278.3	126	34	92	F1809_sailerc_022_matched	1757.99	587.005	3	0.74	32.06	0	Lsg1:126:x:Lsg1:34
SKPVALTSFLGYK-KSLYTNTSR-a2-b1	Rpl3	Rpl3	xlink	intra-protein xl	F1809_sailerc_020.19694.19694.4_F1809_sailerc_020.19634.19634.4	39	340	301	F1809_sailerc_020_matched	2616.42	655.112	4	0.59	32.05	0	Rpl3:340:x:Rpl3:39
VLLSAPLSKELR-GQEGKISSVYR-a9-b5	Rpl26A,Rpl26B	Rpl26A,Rpl26B	xlink	intra/inter xl	F1809_sailerc_020.17891.17891.4_F1809_sailerc_020.17770.17770.4	37,37	69,69	32	F1809_sailerc_020_matched	2685.51	672.385	4	0.8	32.02	0	Rpl26A:37:|:Rpl26B:37:x:Rpl26A:69:|:Rpl26B:69

## Sheet: B
Lsg1 b
Lsg1-Nmd3, Tif6-Rei1/Reh1
Crosslinks with lD-Score > 32
Crosslinked peptide	Protein1	Protein2	Type	XLType	Spectrum	Absolute Position 1	Absolute Position 2	deltaAA	Annotation	Mr	Mz	z	deltaS	ld-Score	FDR	uxID
ALAKDLIVPR-YVKESDDR-a4-b3	Lsg1	Lsg1	xlink	intra-protein xl	F1809_sailerc_029.08487.08487.3_F1809_sailerc_029.08394.08394.3	132	223	91	F1809_sailerc_029_matched	2243.22	748.747	3	0.58	50.37	0	Lsg1:132:x:Lsg1:223
KVSSASAAASESDVAK-SAEYYAKK-a1-b7	Rpl16B	Rpl16B	xlink	intra-protein xl	F1809_sailerc_031.05530.05530.3_F1809_sailerc_031.05481.05481.3	176	169	7	F1809_sailerc_031_matched	2603.3	868.774	3	0.92	50.08	0	Rpl16B:169:x:Rpl16B:176
AEKDYELFLQELEEDAELR-AQKQEMER-a3-b3	Nmd3	Nmd3	xlink	intra-protein xl	F1809_sailerc_031.21173.21173.4_F1809_sailerc_031.21127.21127.4	444	436	8	F1809_sailerc_031_matched	3495.67	874.926	4	0.68	48.12	0	Nmd3:436:x:Nmd3:444
GQSAGKLAAIVEIIDQK-VLIDGPKAGVPR-a6-b7	Rpl14A,Rpl14B	Rpl14A,Rpl14B	xlink	intra/inter xl	F1809_sailerc_027.28509.28509.4_F1809_sailerc_027.28409.28409.4	31,31	50,50	19	F1809_sailerc_027_matched	3098.77	775.7	4	0.63	47.39	0	Rpl14A:31:|:Rpl14B:31:x:Rpl14A:50:|:Rpl14B:50
AEKTDLTNILIR-LVKALNFTNR-a3-b3	Ecm1	Ecm1	xlink	intra-protein xl	F1809_sailerc_028.22651.22651.4_F1809_sailerc_028.22584.22584.4	57	115	58	F1809_sailerc_028_matched	2698.54	675.643	4	0.68	46.26	0	Ecm1:115:x:Ecm1:57
IFEFPKTTVAALR-DQYLKSASK-a6-b5	Rpl18A,Rpl18B	Rpl28	xlink	inter-protein xl	F1809_sailerc_028.19773.19773.4_F1809_sailerc_028.19688.19688.4	98,98	92	6	F1809_sailerc_028_matched	2668.45	668.121	4	0.86	46.24	0	Rpl18A:98:|:Rpl18B:98:x:Rpl28:92
ALAKDLIVPR-GNLNAKQR-a4-b6	Lsg1	Lsg1	xlink	intra-protein xl	F1809_sailerc_029.02450.02450.3_F1809_sailerc_029.02001.02001.3	132	126	6	F1809_sailerc_029_matched	2132.24	711.756	3	0.66	45.86	0	Lsg1:126:x:Lsg1:132
AEAKAQGVAVQLK-ANAAKR-a4-b5	Rpl21A,Rpl21B	Rpl21A,Rpl21B	xlink	intra/inter xl	F1809_sailerc_031.04774.04774.3_F1809_sailerc_031.04728.04728.3	120120	115115	5	F1809_sailerc_031_matched	2079.18	694.068	3	0.61	45.64	0	Rpl21A:115:|:Rpl21B:115:x:Rpl21A:120:|:Rpl21B:120
KVSSASAAASESDVAK-SAEYYAKKR-a1-b8	Rpl16B	Rpl16B	xlink	intra-protein xl	F1809_sailerc_030.05921.05921.3_F1809_sailerc_030.05841.05841.3	176	170	6	F1809_sailerc_030_matched	2759.4	920.807	3	0.42	45.26	0	Rpl16B:170:x:Rpl16B:176
NAAYQKEYETAER-NIIQAKR-a6-b6	Rpl7A,Rpl7B	Rpl7A,Rpl7B	xlink	intra/inter xl	F1809_sailerc_030.10172.10172.3_F1809_sailerc_030.10072.10072.3	53,53	66,66	13	F1809_sailerc_030_matched	2551.31	851.444	3	0.5	44.76	0	Rpl7A:53:|:Rpl7B:53:x:Rpl7A:66:|:Rpl7B:66
NEEEDAKNPLFSYVEPVLVASAK-SVKFVQGLLQNAAANAEAK-a7-b3	Rpl31A,Rpl31B	Rpl17A,Rpl17B	xlink	inter-protein xl	F1809_sailerc_029.30672.30672.4_F1809_sailerc_029.30525.30525.4	86,86	89,89	3	F1809_sailerc_029_matched	4644.4	1162.11	4	0.39	44.5	0	Rpl17A:89:|:Rpl17B:89:x:Rpl31A:86:|:Rpl31B:86
LVKALNFTNR-IAKSISR-a3-b3	Ecm1	Ecm1	xlink	intra-protein xl	F1809_sailerc_027.10533.10533.4_F1809_sailerc_027.10432.10432.4	115	129	14	F1809_sailerc_027_matched	2086.23	522.565	4	0.6	44.46	0	Ecm1:115:x:Ecm1:129
SSVNSKSGEIK-AGLLKPAR-a6-b5	Alb1	Alb1	xlink	intra-protein xl	F1809_sailerc_030.08512.08512.4_F1809_sailerc_030.08443.08443.4	46	37	9	F1809_sailerc_030_matched	2097.18	525.303	4	0.81	44.15	0	Alb1:37:x:Alb1:46
KVASANATAAESDVAK-VSSAEYYAKK-a1-b9	Rpl16A	Rpl16A	xlink	intra-protein xl	F1809_sailerc_029.05782.05782.3_F1809_sailerc_029.05753.05753.3	177	170	7	F1809_sailerc_029_matched	2814.43	939.151	3	0.39	43.79	0	Rpl16A:170:x:Rpl16A:177
IVKAGGECITLDQLAVR-DQYLKSASK-a3-b5	Rpl18A,Rpl18B	Rpl28	xlink	inter-protein xl	F1809_sailerc_029.13665.13665.3_F1809_sailerc_029.13594.13594.3	116116	92	24	F1809_sailerc_029_matched	3018.6	1007.21	3	0.58	43.39	0	Rpl18A:116:|:Rpl18B:116:x:Rpl28:92
GKAALER-ILYKAIR-a2-b4	Rpl16A,Rpl16B	Rpl16B	xlink	intra/inter xl	F1809_sailerc_030.10669.10669.4_F1809_sailerc_030.10607.10607.4	96,95	81	15	F1809_sailerc_030_matched	1757.06	440.272	4	0.82	43.3	0	Rpl16A:96:|:Rpl16B:95:x:Rpl16B:81
ALAKDLIVPR-YVKESDDRK-a4-b3	Lsg1	Lsg1	xlink	intra-protein xl	F1809_sailerc_027.08263.08263.3_F1809_sailerc_027.08149.08149.3	132	223	91	F1809_sailerc_027_matched	2371.31	791.446	3	0.59	43.25	0	Lsg1:132:x:Lsg1:223
KVSSASAAASESDVAK-SAEYYAKKR-a1-b7	Rpl16B	Rpl16B	xlink	intra-protein xl	F1809_sailerc_027.03307.03307.3_F1809_sailerc_027.03294.03294.3	176	169	7	F1809_sailerc_027_matched	2759.4	920.808	3	0.43	43.23	0	Rpl16B:169:x:Rpl16B:176
GDSKIFR-SLKPEVR-a4-b3	Rpl24A,Rpl24B	Rpl24A,Rpl24B	xlink	intra/inter xl	F1809_sailerc_030.11634.11634.4_F1809_sailerc_030.11572.11572.4	27,27	97,97	70	F1809_sailerc_030_matched	1786.99	447.756	4	0.89	43.23	0	Rpl24A:27:|:Rpl24B:27:x:Rpl24A:97:|:Rpl24B:97
AGLLKPAR-NLKYATQR-a5-b3	Alb1	Alb1	xlink	intra-protein xl	F1809_sailerc_029.00857.00857.3_F1809_sailerc_029.00855.00855.3	37	102	65	F1809_sailerc_029_matched	1955.13	652.718	3	0.75	42.93	0	Alb1:102:x:Alb1:37
GTLTKNLK-IVKVVGPR-a5-b3	Rpl9A,Rpl9B	Rpl9A,Rpl9B	xlink	intra/inter xl	F1809_sailerc_030.10379.10379.3_F1809_sailerc_030.10303.10303.3	36,36	26,26	10	F1809_sailerc_030_matched	1878.17	627.065	3	0.94	42.92	0	Rpl9A:26:|:Rpl9B:26:x:Rpl9A:36:|:Rpl9B:36
LGVSAIKLK-KGVQTQQR-a7-b1	Arx1	Rei1	xlink	inter-protein xl	F1809_sailerc_029.00784.00784.4_F1809_sailerc_029.00775.00775.4	484	354	130	F1809_sailerc_029_matched	2009.2	503.308	4	0.78	42.6	0	Arx1:484:x:Rei1:354
ALKQEGAANK-ALAAAKK-a3-b6	Rpl18A,Rpl18B	Rpl29	xlink	inter-protein xl	F1809_sailerc_030.03526.03526.3_F1809_sailerc_030.03035.03035.3	72,72	58	14	F1809_sailerc_030_matched	1838.06	613.695	3	0.92	42.41	0	Rpl18A:72:|:Rpl18B:72:x:Rpl29:58
KLLVDASAK-AKALGIK-a1-b2	Alb1	Rpl32	xlink	inter-protein xl	F1809_sailerc_030.11819.11819.4_F1809_sailerc_030.11725.11725.4	108	113	5	F1809_sailerc_030_matched	1781.1	446.284	4	0.88	42.33	0	Alb1:108:x:Rpl32:113
SKQDASPKPYAVK-LTKEAAAVAEGK-a2-b3	Rpl8A,Rpl8B	Rpl8A	xlink	intra/inter xl	F1809_sailerc_028.04953.04953.3_F1809_sailerc_028.04900.04900.3	122122	111	11	F1809_sailerc_028_matched	2742.48	915.168	3	0.71	42.31	0	Rpl8A:111:x:Rpl8A:122:|:Rpl8B:122
KGLVTLETVDSYTGK-FAVQVDKVTK-a1-b7	Arx1	Rpl26A,Rpl26B	xlink	inter-protein xl	F1809_sailerc_028.19276.19276.4_F1809_sailerc_028.19160.19160.4	332	84,84	248	F1809_sailerc_028_matched	2881.57	721.401	4	0.55	42.28	0	Arx1:332:x:Rpl26A:84:|:Rpl26B:84
NKLELGR-AIKYAR-a2-b3	Lsg1	Lsg1	xlink	intra-protein xl	F1809_sailerc_027.06277.06277.4_F1809_sailerc_027.06219.06219.4	26	34	8	F1809_sailerc_027_matched	1686.98	422.752	4	0.86	42.21	0	Lsg1:26:x:Lsg1:34
KVMPAIVVR-GKPELR-a1-b2	Rpl23A,Rpl23B	Rpl23A,Rpl23B	xlink	intra/inter xl	F1809_sailerc_034.09957.09957.4_F1809_sailerc_034.09910.09910.4	72,72	66,66	6	F1809_sailerc_034_matched	1848.1	463.033	4	0.69	41.98	0	Rpl23A:66:|:Rpl23B:66:x:Rpl23A:72:|:Rpl23B:72
VEKIPEIPLVVSTDLESIQK-AGLLKPAR-a3-b5	Rpl4A,Rpl4B	Alb1	xlink	inter-protein xl	F1809_sailerc_028.28346.28346.4_F1809_sailerc_028.28312.28312.4	144144	37	107	F1809_sailerc_028_matched	3198.85	800.72	4	0.6	41.97	0	Alb1:37:x:Rpl4A:144:|:Rpl4B:144
KLAHLQESNEDLLLTPFER-ALAKDLIVPR-a1-b4	Lsg1	Lsg1	xlink	intra-protein xl	F1809_sailerc_028.23608.23608.4_F1809_sailerc_028.23530.23530.4	165	132	33	F1809_sailerc_028_matched	3484.93	872.241	4	0.58	41.96	0	Lsg1:132:x:Lsg1:165
AGLLKPAR-VTNPKGR-a5-b5	Alb1	Rpl32	xlink	inter-protein xl	F1809_sailerc_030.07071.07071.3_F1809_sailerc_030.06962.06962.3	37	123	86	F1809_sailerc_030_matched	1733.04	578.686	3	0.84	41.95	0	Alb1:37:x:Rpl32:123
GAFQKVAATSR-ZMAPLTKK-a5-b1	Rpl24A,Rpl24B	Puf6	xlink	inter-protein xl	F1809_sailerc_030.06091.06091.3_F1809_sailerc_030.06014.06014.3	149149	n/a	149	F1809_sailerc_030_matched	2060.14	687.721	3	0.95	41.94	0	Puf6::x:Rpl24A:149:|:Rpl24B:149
LAKSMGNISQFVLCSK-DDLVVLPKK-a3-b8	Nmd3	Nmd3	xlink	intra-protein xl	F1809_sailerc_029.21212.21212.4_F1809_sailerc_029.21039.21039.4	265	261	4	F1809_sailerc_029_matched	2945.61	737.411	4	0.74	41.9	0	Nmd3:261:x:Nmd3:265
GAFQKVAATSR-AEKAAR-a5-b3	Rpl24A,Rpl24B	Rpl24A,Rpl24B	xlink	intra/inter xl	F1809_sailerc_030.05954.05954.3_F1809_sailerc_030.05822.05822.3	149149	120120	29	F1809_sailerc_030_matched	1917.04	640.022	3	0.82	41.33	0	Rpl24A:120:|:Rpl24B:120:x:Rpl24A:149:|:Rpl24B:149
INKMLSCAGADR-AIKYAR-a3-b3	Rpl10	Lsg1	xlink	inter-protein xl	F1809_sailerc_030.10194.10194.3_F1809_sailerc_030.10102.10102.3	101	34	67	F1809_sailerc_030_matched	2193.14	732.054	3	0.67	41.31	0.067	Lsg1:34:x:Rpl10:101
KLLVDASAK-NLKYATQR-a1-b3	Alb1	Alb1	xlink	intra-protein xl	F1809_sailerc_027.07388.07388.4_F1809_sailerc_027.07329.07329.4	108	102	6	F1809_sailerc_027_matched	2074.18	519.553	4	0.88	41.22	0	Alb1:102:x:Alb1:108
SSVNSKSGEIK-VTNPKGR-a6-b5	Alb1	Rpl32	xlink	inter-protein xl	F1809_sailerc_030.04508.04508.4_F1809_sailerc_030.04447.04447.4	46	123	77	F1809_sailerc_030_matched	2043.1	511.782	4	0.76	41.12	0.067	Alb1:46:x:Rpl32:123
IPNVPVIVKAR-FVSKLAEEK-a9-b4	Rpl28	Rpl28	xlink	intra-protein xl	F1809_sailerc_028.15193.15193.4_F1809_sailerc_028.15052.15052.4	126	132	6	F1809_sailerc_028_matched	2392.41	599.11	4	0.8	40.99	0	Rpl28:126:x:Rpl28:132
GSSSLYTLVINDAGKAK-EITDIKQFLELTR-a15-b6	Rpl38	Rpl38	xlink	intra-protein xl	F1809_sailerc_029.28616.28616.4_F1809_sailerc_029.28555.28555.4	61	9	52	F1809_sailerc_029_matched	3465.86	867.474	4	0.61	40.84	0	Rpl38:61:x:Rpl38:9
VLIDGPKAGVPR-TATVSKK-a7-b6	Rpl14A,Rpl14B	Rpl14A,Rpl14B	xlink	intra/inter xl	F1809_sailerc_029.00736.00736.3_F1809_sailerc_029.00735.00735.3	50,50	83,83	33	F1809_sailerc_029_matched	2092.23	698.417	3	0.87	40.78	0	Rpl14A:50:|:Rpl14B:50:x:Rpl14A:83:|:Rpl14B:83
AGLLKPAR-AKALGIK-a5-b2	Alb1	Rpl32	xlink	inter-protein xl	F1809_sailerc_027.07652.07652.3_F1809_sailerc_027.07532.07532.3	37	113	76	F1809_sailerc_027_matched	1662.06	555.028	3	0.93	40.74	0.067	Alb1:37:x:Rpl32:113
KLLVDASAK-AGLLKPAR-a1-b5	Alb1	Alb1	xlink	intra-protein xl	F1809_sailerc_030.12793.12793.4_F1809_sailerc_030.12669.12669.4	108	37	71	F1809_sailerc_030_matched	1906.16	477.548	4	0.94	40.74	0	Alb1:108:x:Alb1:37
ALVEHIIQAKADAQR-EKALNEEAEAR-a10-b2	Rpl19A,Rpl19B	Rpl19A,Rpl19B	xlink	intra/inter xl	F1809_sailerc_028.13272.13272.4_F1809_sailerc_028.13189.13189.4	146146	153153	7	F1809_sailerc_028_matched	3058.61	765.66	4	0.63	40.62	0	Rpl19A:146:|:Rpl19B:146:x:Rpl19A:153:|:Rpl19B:153
AEKDYELFLQELEEDAELR-QSVNLYKNR-a3-b7	Nmd3	Nmd3	xlink	intra-protein xl	F1809_sailerc_030.31801.31801.4_F1809_sailerc_030.31746.31746.4	444	467	23	F1809_sailerc_030_matched	3597.79	900.454	4	0.91	40.62	0	Nmd3:444:x:Nmd3:467
ALAKDLIVPR-AIKYAR-a4-b3	Lsg1	Lsg1	xlink	intra-protein xl	F1809_sailerc_027.11353.11353.4_F1809_sailerc_027.11235.11235.4	132	34	98	F1809_sailerc_027_matched	1953.18	489.302	4	0.86	40.59	0	Lsg1:132:x:Lsg1:34
AKGIDIVDLAR-KEQVQNAAK-a2-b1	Lsg1	Lsg1	xlink	intra-protein xl	F1809_sailerc_028.10463.10463.4_F1809_sailerc_028.10451.10451.4	544	534	10	F1809_sailerc_028_matched	2322.29	581.581	4	0.95	40.49	0	Lsg1:534:x:Lsg1:544
SSVNSKSGEIK-IAAQKR-a6-b5	Alb1	Rpl17A,Rpl17B	xlink	inter-protein xl	F1809_sailerc_030.03647.03647.3_F1809_sailerc_030.03495.03495.3	46	180180	134	F1809_sailerc_030_matched	1958.08	653.702	3	0.86	40.44	0.067	Alb1:46:x:Rpl17A:180:|:Rpl17B:180
YGATSTNPAKSASAR-KLLVDASAK-a10-b1	Rpl17A,Rpl17B	Alb1	xlink	inter-protein xl	F1809_sailerc_028.06064.06064.4_F1809_sailerc_028.05982.05982.4	13,13	108	95	F1809_sailerc_028_matched	2562.37	641.6	4	0.75	40.43	0.067	Alb1:108:x:Rpl17A:13:|:Rpl17B:13
APKYASK-TLKLAR-a3-b3	Rpl25	Rpl25	xlink	intra-protein xl	F1809_sailerc_030.05509.05509.3_F1809_sailerc_030.05446.05446.3	45	39	6	F1809_sailerc_030_matched	1601.95	534.991	3	0.88	40.2	0	Rpl25:39:x:Rpl25:45
AQRPITGASLDLIKER-SLKPEVR-a14-b3	Rpl24A,Rpl24B	Rpl24A,Rpl24B	xlink	intra/inter xl	F1809_sailerc_029.09846.09846.4_F1809_sailerc_029.09663.09663.4	91,91	97,97	6	F1809_sailerc_029_matched	2732.56	684.147	4	0.75	40.14	0	Rpl24A:91:|:Rpl24B:91:x:Rpl24A:97:|:Rpl24B:97
YVYAHFPINVNIVEKDGAK-GVFQKAVDAR-a15-b5	Rpl9A,Rpl9B	sp|P38202|YBC8_YEAST	xlink	inter-protein xl	F1809_sailerc_028.21204.21204.4_F1809_sailerc_028.21155.21155.4	106106	24	82	F1809_sailerc_028_matched	3403.79	851.956	4	0.62	40.13	0.125	Rpl9A:106:|:Rpl9B:106:x:sp|P38202|YBC8_YEAST:24
AFTKKVSSASAAASESDVAK-SAEYYAKKR-a5-b7	Rpl16B	Rpl16B	xlink	intra-protein xl	F1809_sailerc_027.10829.10829.3_F1809_sailerc_027.12155.12155.3	176	169	7	F1809_sailerc_027_matched	3206.65	1069.89	3	0.38	40.03	0	Rpl16B:169:x:Rpl16B:176
YGATSTNPAKSASAR-VSFKNTR-a10-b4	Rpl17A,Rpl17B	Rpl17A,Rpl17B	xlink	intra/inter xl	F1809_sailerc_030.07602.07602.4_F1809_sailerc_030.07522.07522.4	13,13	27,27	14	F1809_sailerc_030_matched	2469.26	618.323	4	0.9	39.96	0	Rpl17A:13:|:Rpl17B:13:x:Rpl17A:27:|:Rpl17B:27
AKALGIK-VTNPKGR-a2-b5	Rpl32	Rpl32	xlink	intra-protein xl	F1809_sailerc_029.00581.00581.4_F1809_sailerc_029.00568.00568.4	113	123	10	F1809_sailerc_029_matched	1607.97	403.001	4	0.8	39.79	0	Rpl32:113:x:Rpl32:123
EKEEPKK-KTLKEK-a6-b1	Rei1	Rpo26	xlink	inter-protein xl	F1809_sailerc_030.19660.19660.3_F1809_sailerc_030.19518.19518.3	132	67	65	F1809_sailerc_030_matched	1770.01	591.01	3	0.94	39.61	0.167	Rei1:132:x:Rpo26:67
SVTQESALDEFLSTAALADKDFTADR-ALAKDLIVPR-a20-b4	Lsg1	Lsg1	xlink	intra-protein xl	F1809_sailerc_028.35780.35780.5_F1809_sailerc_028.35695.35695.5	86	132	46	F1809_sailerc_028_matched	4033.09	807.626	5	0.87	39.58	0	Lsg1:132:x:Lsg1:86
AEAKAQGVAVQLK-VKANAAK-a4-b2	Rpl21A,Rpl21B	Rpl21A,Rpl21B	xlink	intra/inter xl	F1809_sailerc_028.03640.03640.3_F1809_sailerc_028.03575.03575.3	120120	110110	10	F1809_sailerc_028_matched	2150.24	717.756	3	0.64	39.5	0	Rpl21A:110:|:Rpl21B:110:x:Rpl21A:120:|:Rpl21B:120
IINSSEIQSAIRPAGQATQKR-AQQKTAEQVAAER-a20-b4	Rpl4A,Rpl4B	Rpl7A	xlink	inter-protein xl	F1809_sailerc_028.09525.09525.4_F1809_sailerc_028.09565.09565.4	308308	21	287	F1809_sailerc_028_matched	3834.04	959.518	4	0.48	39.45	0.167	Rpl4A:308:|:Rpl4B:308:x:Rpl7A:21
FVQGLLQNAAANAEAKGLDATK-YGATSTNPAKSASAR-a16-b10	Rpl17A,Rpl17B	Rpl17A,Rpl17B	xlink	intra/inter xl	F1809_sailerc_027.19474.19474.3_F1809_sailerc_027.19391.19391.3	105105	13,13	92	F1809_sailerc_027_matched	3847.97	1283.67	3	0.91	39.35	0	Rpl17A:105:|:Rpl17B:105:x:Rpl17A:13:|:Rpl17B:13
YGATSTNPAKSASAR-IAAQKR-a10-b5	Rpl17A,Rpl17B	Rpl17A,Rpl17B	xlink	intra/inter xl	F1809_sailerc_030.04522.04522.4_F1809_sailerc_030.04459.04459.4	13,13	180180	167	F1809_sailerc_030_matched	2304.22	577.063	4	0.59	39.27	0	Rpl17A:13:|:Rpl17B:13:x:Rpl17A:180:|:Rpl17B:180
KVWLDPNETSEIAQANSR-LAASVVGVGKR-a1-b10	Rpl19A,Rpl19B	Rpl19A,Rpl19B	xlink	intra/inter xl	F1809_sailerc_028.16925.16925.4_F1809_sailerc_028.16931.16931.4	21,21	19,19	2	F1809_sailerc_028_matched	3250.73	813.69	4	0.92	39.2	0	Rpl19A:19:|:Rpl19B:19:x:Rpl19A:21:|:Rpl19B:21
SKQDASPKPYAVK-LTKEAAAIAEGK-a2-b3	Rpl8A,Rpl8B	Rpl8B	xlink	intra/inter xl	F1809_sailerc_027.05757.05757.5_F1809_sailerc_027.05719.05719.5	122122	111	11	F1809_sailerc_027_matched	2756.5	552.308	5	0.9	39.07	0	Rpl8A:122:|:Rpl8B:122:x:Rpl8B:111
IFEFPKTTVAALR-ALKQEGAANK-a6-b3	Rpl18A,Rpl18B	Rpl18A,Rpl18B	xlink	intra/inter xl	F1809_sailerc_027.15874.15874.4_F1809_sailerc_027.15873.15873.4	98,98	72,72	26	F1809_sailerc_027_matched	2658.48	665.627	4	0.78	39.01	0	Rpl18A:72:|:Rpl18B:72:x:Rpl18A:98:|:Rpl18B:98
GFTLAEVKAAGLTAAYAR-LKEYQSK-a8-b2	Rpl13A,Rpl13B	Rpl13A,Rpl13B	xlink	intra/inter xl	F1809_sailerc_028.22333.22333.3_F1809_sailerc_028.22256.22256.3	81,81	117117	36	F1809_sailerc_028_matched	2841.53	948.185	3	0.5	38.98	0	Rpl13A:117:|:Rpl13B:117:x:Rpl13A:81:|:Rpl13B:81
AFTKKVSSASAAASESDVAK-RLGYKAK-a5-b5	Rpl16B	Rpl15A,Rpl15B	xlink	inter-protein xl	F1809_sailerc_030.09914.09914.4_F1809_sailerc_030.09892.09892.4	176	54,54	122	F1809_sailerc_030_matched	2926.56	732.649	4	0.68	38.97	0.222	Rpl15A:54:|:Rpl15B:54:x:Rpl16B:176
KVSSASAAASESDVAK-YIKLFDEFLDLER-a1-b3	Rpl16B	Utp6	xlink	inter-protein xl	F1809_sailerc_027.11974.11974.3_F1809_sailerc_027.11937.11937.3	176	321	145	F1809_sailerc_027_matched	3344.71	1115.91	3	0.92	38.63	0.222	Rpl16B:176:x:Utp6:321
IPNVPVIVKAR-ILGKGR-a9-b4	Rpl28	Rpl28	xlink	intra-protein xl	F1809_sailerc_028.13485.13485.4_F1809_sailerc_028.13386.13386.4	126	115	11	F1809_sailerc_028_matched	1985.25	497.321	4	0.86	38.61	0	Rpl28:115:x:Rpl28:126
ANLLLVNKADLLTK-ANQLLEKQK-a8-b7	Lsg1	Lsg1	xlink	intra-protein xl	F1809_sailerc_031.16572.16572.3_F1809_sailerc_031.16511.16511.3	237	274	37	F1809_sailerc_031_matched	2733.6	912.209	3	0.69	38.47	0	Lsg1:237:x:Lsg1:274
SKPVALTSFLGYK-GVFQKAVDAR-a2-b5	Rpl3	sp|P38202|YBC8_YEAST	xlink	inter-protein xl	F1809_sailerc_028.22393.22393.4_F1809_sailerc_028.22352.22352.4	39	24	15	F1809_sailerc_028_matched	2637.46	660.373	4	0.78	38.42	0.222	Rpl3:39:x:sp|P38202|YBC8_YEAST:24
AQAKMDKR-AKTSDSA-a4-b2	Rpl8A,Rpl8B	Rpl8B	xlink	intra/inter xl	F1809_sailerc_030.00750.00750.3_F1809_sailerc_030.00741.00741.3	245245	251	6	F1809_sailerc_030_matched	1762.89	588.637	3	0.89	38.28	0	Rpl8A:245:|:Rpl8B:245:x:Rpl8B:251
KVSVSSTPGK-GSQKTQD-a1-b4	Lsg1	Rpl2A,Rpl2B	xlink	inter-protein xl	F1809_sailerc_034.02685.02685.3_F1809_sailerc_034.02665.02665.3	361	251251	110	F1809_sailerc_034_matched	1888.97	630.666	3	0.74	38.26	0.222	Lsg1:361:x:Rpl2A:251:|:Rpl2B:251
NFLETVELQVGLKNYDPQR-ANTMTGKVVK-a13-b7	Rpl1A,Rpl1B	sp|Q06214|JIP5_YEAST	xlink	inter-protein xl	F1809_sailerc_028.30886.30886.3_F1809_sailerc_028.31497.31497.3	39,39	162	123	F1809_sailerc_028_matched	3447.8	1150.28	3	0.81	38.15	0.222	Rpl1A:39:|:Rpl1B:39:x:sp|Q06214|JIP5_YEAST:162
IGPLGLSPKK-VGEDIAKATK-a9-b7	Rpl12A,Rpl12B	Rpl12A,Rpl12B	xlink	intra/inter xl	F1809_sailerc_028.10419.10419.4_F1809_sailerc_028.10321.10321.4	40,40	48,48	8	F1809_sailerc_028_matched	2177.27	545.325	4	0.72	38.13	0	Rpl12A:40:|:Rpl12B:40:x:Rpl12A:48:|:Rpl12B:48
LNPYAKVFAAEK-NKQVLLR-a6-b2	Rpl4A,Rpl4B	Rpl4A,Rpl4B	xlink	intra/inter xl	F1809_sailerc_028.16077.16077.4_F1809_sailerc_028.16012.16012.4	332332	321321	11	F1809_sailerc_028_matched	2357.35	590.345	4	0.74	38.05	0	Rpl4A:321:|:Rpl4B:321:x:Rpl4A:332:|:Rpl4B:332
AQQKTAEQVAAER-APKGQNTLILR-a4-b3	Rpl7A	Rpl18A,Rpl18B	xlink	inter-protein xl	F1809_sailerc_027.07227.07227.4_F1809_sailerc_027.07171.07171.4	21	133133	112	F1809_sailerc_027_matched	2776.53	695.139	4	0.82	38.05	0.222	Rpl18A:133:|:Rpl18B:133:x:Rpl7A:21
AGLLKPAR-KALIQR-a5-b1	Alb1	Rpl26A,Rpl26B	xlink	inter-protein xl	F1809_sailerc_027.06790.06790.4_F1809_sailerc_027.06696.06696.4	37	116116	79	F1809_sailerc_027_matched	1690.06	423.523	4	0.92	37.73	0.222	Alb1:37:x:Rpl26A:116:|:Rpl26B:116
VAAKIAALAGQQ-DKNAVSK-a4-b2	Rpl5	Gep3	xlink	inter-protein xl	F1809_sailerc_029.08476.08476.3_F1809_sailerc_029.08336.08336.3	289	168	121	F1809_sailerc_029_matched	2038.14	680.389	3	0.91	37.69	0.222	Gep3:168:x:Rpl5:289
AKYIQNTR-GIGIKDVR-a2-b5	Ecm1	Rnh70	xlink	inter-protein xl	F1809_sailerc_029.23043.23043.3_F1809_sailerc_029.22874.22874.3	135	68	67	F1809_sailerc_029_matched	1987.11	663.378	3	0.93	37.61	0.222	Ecm1:135:x:Rnh70:68
SKPVALTSFLGYK-KSLYTNTSR-a2-b1	Rpl3	Rpl3	xlink	intra-protein xl	F1809_sailerc_027.18195.18195.4_F1809_sailerc_027.18108.18108.4	39	340	301	F1809_sailerc_027_matched	2616.42	655.112	4	0.53	37.4	0	Rpl3:340:x:Rpl3:39
EKALNEEAEAR-DALLKEDA-a2-b5	Rpl19A,Rpl19B	Rpl19A,Rpl19B	xlink	intra/inter xl	F1809_sailerc_027.11493.11493.3_F1809_sailerc_027.11381.11381.3	153153	186186	33	F1809_sailerc_027_matched	2270.13	757.717	3	0.84	37.28	0	Rpl19A:153:|:Rpl19B:153:x:Rpl19A:186:|:Rpl19B:186
IVKAGGECITLDQLAVR-IFEFPKTTVAALR-a3-b6	Rpl18A,Rpl18B	Rpl18A,Rpl18B	xlink	intra/inter xl	F1809_sailerc_028.26257.26257.4_F1809_sailerc_028.26170.26170.4	116116	98,98	18	F1809_sailerc_028_matched	3471.92	868.989	4	0.7	37.26	0	Rpl18A:116:|:Rpl18B:116:x:Rpl18A:98:|:Rpl18B:98
ICANKYMTTVSGR-YKFPGQQK-a5-b2	Rpl10	Rpl10	xlink	intra-protein xl	F1809_sailerc_030.13843.13843.4_F1809_sailerc_030.13770.13770.4	74	158	84	F1809_sailerc_030_matched	2632.31	659.086	4	0.63	37.24	0	Rpl10:158:x:Rpl10:74
IAWAKYFISK-ADLLTKK-a5-b6	Lsg1	Lsg1	xlink	intra-protein xl	F1809_sailerc_027.21365.21365.4_F1809_sailerc_027.21238.21238.4	251	243	8	F1809_sailerc_027_matched	2151.23	538.816	4	0.94	37.09	0	Lsg1:243:x:Lsg1:251
VLLSAPLSKELR-KAYFTAPSSER-a9-b1	Rpl26A,Rpl26B	Rpl26B	xlink	intra/inter xl	F1809_sailerc_028.16983.16983.4_F1809_sailerc_028.16877.16877.4	37,37	17	20	F1809_sailerc_028_matched	2718.5	680.632	4	0.79	37.01	0	Rpl26A:37:|:Rpl26B:37:x:Rpl26B:17
SLKPEVR-AEKAAR-a3-b3	Rpl24A,Rpl24B	Rpl24A,Rpl24B	xlink	intra/inter xl	F1809_sailerc_030.04611.04611.4_F1809_sailerc_030.04461.04461.4	97,97	120120	23	F1809_sailerc_030_matched	1609.91	403.486	4	0.91	36.98	0	Rpl24A:120:|:Rpl24B:120:x:Rpl24A:97:|:Rpl24B:97
GKNKMHEPK-ELARIKK-a2-b6	Tsr3	Rpl3	xlink	inter-protein xl	F1809_sailerc_030.07740.07740.3_F1809_sailerc_030.07656.07656.3	5	152	147	F1809_sailerc_030_matched	2062.16	688.396	3	0.94	36.91	0.324	Rpl3:152:x:Tsr3:5
FQKALGLHDK-KANAPLR-a3-b1	sp|Q12019|MDN1_YEAST	Snu66	xlink	inter-protein xl	F1809_sailerc_027.04679.04679.4_F1809_sailerc_027.04610.04610.4	2424	87	2337	F1809_sailerc_027_matched	2062.17	516.549	4	0.89	36.86	0.324	Snu66:87:x:sp|Q12019|MDN1_YEAST:2424
KVSSASAAASESDVAK-QSLDAVLVARDELKR-a1-b14	Rpl16B	Ebp2	xlink	inter-protein xl	F1809_sailerc_027.11937.11937.3_F1809_sailerc_027.11838.11838.3	176	262	86	F1809_sailerc_027_matched	3356.79	1119.94	3	0.91	36.8	0.324	Ebp2:262:x:Rpl16B:176
ASGNYVIIIGHNPDENKTR-LPSGAKK-a17-b6	Rpl2A,Rpl2B	Rpl2A,Rpl2B	xlink	intra/inter xl	F1809_sailerc_030.10875.10875.3_F1809_sailerc_030.10841.10841.3	145145	155155	10	F1809_sailerc_030_matched	2934.56	979.193	3	0.65	36.64	0	Rpl2A:145:|:Rpl2B:145:x:Rpl2A:155:|:Rpl2B:155
AGLLKPAR-IAAQKR-a5-b5	Alb1	Rpl17A,Rpl17B	xlink	inter-protein xl	F1809_sailerc_030.06199.06199.4_F1809_sailerc_030.06169.06169.4	37	180180	143	F1809_sailerc_030_matched	1648.01	413.011	4	0.87	36.63	0.324	Alb1:37:x:Rpl17A:180:|:Rpl17B:180
VSSQLEKLLEEIKK-NAAYQKEYETAER-a7-b6	Nop58	Rpl7A,Rpl7B	xlink	inter-protein xl	F1809_sailerc_029.09709.09709.4_F1809_sailerc_029.09580.09580.4	74	53,53	21	F1809_sailerc_029_matched	3352.73	839.19	4	0.69	36.6	0.324	Nop58:74:x:Rpl7A:53:|:Rpl7B:53
LPYETKEER-AEKAAR-a6-b3	Reh1	Rpl24A,Rpl24B	xlink	inter-protein xl	F1809_sailerc_030.05418.05418.4_F1809_sailerc_030.05360.05360.4	269	120120	149	F1809_sailerc_030_matched	1946.01	487.511	4	0.87	36.59	0.324	Reh1:269:x:Rpl24A:120:|:Rpl24B:120
AKGIDIVDLAR-ARISKPLAR-a2-b5	Lsg1	Up4	xlink	inter-protein xl	F1809_sailerc_030.35163.35163.3_F1809_sailerc_030.35126.35126.3	544	561	17	F1809_sailerc_030_matched	2318.38	773.802	3	0.71	36.55	0.324	Lsg1:544:x:Up4:561
KLEIQQHAR-DALLKEDA-a1-b5	Rpl43A,Rpl43B	Rpl19A,Rpl19B	xlink	inter-protein xl	F1809_sailerc_030.12215.12215.3_F1809_sailerc_030.12061.12061.3	28,28	186186	158	F1809_sailerc_030_matched	2133.14	712.056	3	0.62	36.54	0.324	Rpl19A:186:|:Rpl19B:186:x:Rpl43A:28:|:Rpl43B:28
VLLSAPLSKELR-AQYGIKALPIR-a9-b6	Rpl26A,Rpl26B	Rpl26A,Rpl26B	xlink	intra/inter xl	F1809_sailerc_030.23373.23373.4_F1809_sailerc_030.23334.23334.4	37,37	46,46	9	F1809_sailerc_030_matched	2691.61	673.911	4	0.76	36.53	0	Rpl26A:37:|:Rpl26B:37:x:Rpl26A:46:|:Rpl26B:46
VFAAEKLGSK-NKQVLLR-a6-b2	Rpl4A,Rpl4B	Rpl4A,Rpl4B	xlink	intra/inter xl	F1809_sailerc_030.13851.13851.3_F1809_sailerc_030.13792.13792.3	338338	321321	17	F1809_sailerc_030_matched	2056.21	686.41	3	0.73	36.44	0	Rpl4A:321:|:Rpl4B:321:x:Rpl4A:338:|:Rpl4B:338
AAEKKVVR-LYKYKK-a4-b3	Rpl17A,Rpl17B	Nop15	xlink	inter-protein xl	F1809_sailerc_028.04755.04755.3_F1809_sailerc_028.04720.04720.3	163163	178	15	F1809_sailerc_028_matched	1879.13	627.383	3	0.92	36.38	0.324	Nop15:178:x:Rpl17A:163:|:Rpl17B:163
KVSSASAAASESDVAK-LFKQLQKAYAHTK-a1-b3	Rpl16B	Rex3	xlink	inter-protein xl	F1809_sailerc_028.10687.10687.3_F1809_sailerc_028.12068.12068.3	176	29	147	F1809_sailerc_028_matched	3219.72	1074.25	3	0.54	36.31	0.324	Rex3:29:x:Rpl16B:176
KLRDPLAYLEQVR-NKVAGR-a1-b2	Nog1	Nop7	xlink	inter-protein xl	F1809_sailerc_029.28863.28863.3_F1809_sailerc_029.28854.28854.3	142	420	278	F1809_sailerc_029_matched	2381.35	794.792	3	0.71	36.3	0.324	Nog1:142:x:Nop7:420
SVKFVQGLLQNAAANAEAK-YGATSTNPAKSASAR-a3-b10	Rpl17A,Rpl17B	Rpl17A,Rpl17B	xlink	intra/inter xl	F1809_sailerc_028.17584.17584.3_F1809_sailerc_028.17524.17524.3	89,89	13,13	76	F1809_sailerc_028_matched	3576.86	1193.29	3	0.51	36.28	0	Rpl17A:13:|:Rpl17B:13:x:Rpl17A:89:|:Rpl17B:89
VGEDIAKATK-EFKGIK-a7-b3	Rpl12A,Rpl12B	Rpl12A,Rpl12B	xlink	intra/inter xl	F1809_sailerc_030.10515.10515.4_F1809_sailerc_030.10428.10428.4	48,48	54,54	6	F1809_sailerc_030_matched	1889.05	473.271	4	0.81	36.24	0	Rpl12A:48:|:Rpl12B:48:x:Rpl12A:54:|:Rpl12B:54
SVKFVQGLLQNAAANAEAK-TAQGKEFGVTK-a3-b5	Rpl17A,Rpl17B	Rpl17A,Rpl17B	xlink	intra/inter xl	F1809_sailerc_027.20804.20804.4_F1809_sailerc_027.20722.20722.4	89,89	74,74	15	F1809_sailerc_027_matched	3260.74	816.193	4	0.59	36.03	0	Rpl17A:74:|:Rpl17B:74:x:Rpl17A:89:|:Rpl17B:89
SKPVALTSFLGYK-KDNGRSKPR-a2-b1	Rpl3	Enp2	xlink	inter-protein xl	F1809_sailerc_027.22296.22296.4_F1809_sailerc_027.22137.22137.4	39	684	645	F1809_sailerc_027_matched	2604.44	652.117	4	0.63	36	0.325	Enp2:684:x:Rpl3:39
QATKDAGAISGLNVLR-LIGDAAKNQAALNPR-a4-b7	Ssb1,Ssb2,sp|P40150|HSP76_YEAST,sp|P11484|HSP75_YEAST	Ssb1,Ssb2,sp|P40150|HSP76_YEAST,sp|P11484|HSP75_YEAST	xlink	intra/inter xl	F1809_sailerc_027.16880.16880.4_F1809_sailerc_027.16752.16752.4	161161161161	58,58,58,58	103	F1809_sailerc_027_matched	3301.81	826.461	4	0.6	35.82	0	sp|P11484|HSP75_YEAST:161:|:sp|P40150|HSP76_YEAST:161:|:Ssb1:161:|:Ssb2:161:x:sp|P11484|HSP75_YEAST:58:|:sp|P40150|HSP76_YEAST:58:|:Ssb1:58:|:Ssb2:58
LQKVLEGR-KESSIIR-a3-b1	Sda1	Bud21	xlink	inter-protein xl	F1809_sailerc_029.08842.08842.4_F1809_sailerc_029.08840.08840.4	696	194	502	F1809_sailerc_029_matched	1911.12	478.788	4	0.93	35.81	0.325	Bud21:194:x:Sda1:696
YGATSTNPAKSASAR-AGLLKPAR-a10-b5	Rpl17A,Rpl17B	Alb1	xlink	inter-protein xl	F1809_sailerc_030.08801.08801.4_F1809_sailerc_030.08763.08763.4	13,13	37	24	F1809_sailerc_030_matched	2443.32	611.838	4	0.75	35.79	0.381	Alb1:37:x:Rpl17A:13:|:Rpl17B:13
ANQLLEKQK-KEQVQNAAK-a7-b1	Lsg1	Lsg1	xlink	intra-protein xl	F1809_sailerc_030.05785.05785.3_F1809_sailerc_030.05768.05768.3	274	534	260	F1809_sailerc_030_matched	2223.22	742.081	3	0.81	35.78	0	Lsg1:274:x:Lsg1:534
NLKYATQR-IAAQKR-a3-b5	Alb1	Rpl17A,Rpl17B	xlink	inter-protein xl	F1809_sailerc_030.04903.04903.4_F1809_sailerc_030.04852.04852.4	102	180180	78	F1809_sailerc_030_matched	1816.03	455.015	4	0.76	35.74	0.381	Alb1:102:x:Rpl17A:180:|:Rpl17B:180
KNESQNSTAVTLQNASSSPASITTR-KAVRPQK-a1-b1	Alb1	Rpl6B	xlink	inter-protein xl	F1809_sailerc_027.10675.10675.3_F1809_sailerc_027.10526.10526.3	63	23	40	F1809_sailerc_027_matched	3554.87	1185.96	3	0.53	35.63	0.386	Alb1:63:x:Rpl6B:23
EKALNEEAEAR-LLAKYR-a2-b4	Rpl19A,Rpl19B	Rpl19A,Rpl19B	xlink	intra/inter xl	F1809_sailerc_028.06565.06565.4_F1809_sailerc_028.06488.06488.4	153153	108108	45	F1809_sailerc_028_matched	2159.16	540.798	4	0.85	35.6	0	Rpl19A:108:|:Rpl19B:108:x:Rpl19A:153:|:Rpl19B:153
APKGQNTLILR-SKAQQK-a3-b2	Rpl18A,Rpl18B	Rpl7A	xlink	inter-protein xl	F1809_sailerc_030.05801.05801.4_F1809_sailerc_030.05806.05806.4	133133	17	116	F1809_sailerc_030_matched	2036.17	510.051	4	0.89	35.51	0.386	Rpl18A:133:|:Rpl18B:133:x:Rpl7A:17
VLLSAPLSKELR-KAYFTAPSSQR-a9-b1	Rpl26A,Rpl26B	Rpl26A	xlink	intra/inter xl	F1809_sailerc_027.16497.16497.4_F1809_sailerc_027.16413.16413.4	37,37	17	20	F1809_sailerc_027_matched	2717.51	680.387	4	0.78	35.48	0	Rpl26A:17:x:Rpl26A:37:|:Rpl26B:37
VNNPNVSLIKIEGVATPQDAQFYLGK-STKTFSYK-a10-b3	Rpl33A	Rpl20A,Rpl20B	xlink	inter-protein xl	F1809_sailerc_034.18394.18394.4_F1809_sailerc_034.18342.18342.4	31	161161	130	F1809_sailerc_034_matched	3913.05	979.271	4	0.56	35.48	0.4	Rpl20A:161:|:Rpl20B:161:x:Rpl33A:31
LVKALNFTNR-AKYIQNTR-a3-b2	Ecm1	Ecm1	xlink	intra-protein xl	F1809_sailerc_029.07008.07008.4_F1809_sailerc_029.06620.06620.4	115	135	20	F1809_sailerc_029_matched	2305.3	577.332	4	0.79	35.42	0	Ecm1:115:x:Ecm1:135
KNESQNSTAVTLQNASSSPASITTR-NLKYATQR-a1-b3	Alb1	Alb1	xlink	intra-protein xl	F1809_sailerc_027.09187.09187.4_F1809_sailerc_027.09083.09083.4	63	102	39	F1809_sailerc_027_matched	3721.89	931.481	4	0.89	35.15	0	Alb1:102:x:Alb1:63
KVASANATAAESDVAK-KDEPLDQSTR-a1-b1	Rpl16A	Cbt1	xlink	inter-protein xl	F1809_sailerc_028.09780.09780.3_F1809_sailerc_028.09728.09728.3	177	224	47	F1809_sailerc_028_matched	2857.44	953.488	3	0.46	35.09	0.457	Cbt1:224:x:Rpl16A:177
IPNVPVIVKAR-LAEEKIR-a9-b5	Rpl28	Rpl28	xlink	intra-protein xl	F1809_sailerc_030.15730.15730.4_F1809_sailerc_030.15751.15751.4	126	137	11	F1809_sailerc_030_matched	2200.34	551.092	4	0.71	34.97	0	Rpl28:126:x:Rpl28:137
LSHLSSNFPFVHENEEELQSLKK-DLKSFR-a22-b3	Arx1	Arx1	xlink	intra-protein xl	F1809_sailerc_034.16078.16078.5_F1809_sailerc_034.16074.16074.5	413	417	4	F1809_sailerc_034_matched	3613.85	723.778	5	0.68	34.91	0	Arx1:413:x:Arx1:417
KVASANATAAESDVAK-KVSSAEYYAKK-a1-b10	Rpl16A	Rpl16A	xlink	intra-protein xl	F1809_sailerc_030.07293.07293.4_F1809_sailerc_030.07205.07205.4	177	170	7	F1809_sailerc_030_matched	2942.53	736.64	4	0.61	34.87	0	Rpl16A:170:x:Rpl16A:177
VLEQLSGQTPVQSKAR-QKGQALQF-a14-b2	Rpl11A,Rpl11B	Rpl42A,Rpl42B	xlink	inter-protein xl	F1809_sailerc_030.17967.17967.3_F1809_sailerc_030.17928.17928.3	49,49	100100	51	F1809_sailerc_030_matched	2796.51	933.178	3	0.95	34.84	0.479	Rpl11A:49:|:Rpl11B:49:x:Rpl42A:100:|:Rpl42B:100
LTAEGNKWRTDILK-EKALNEEAEAR-a7-b2	Rpa190	Rpl19A,Rpl19B	xlink	inter-protein xl	F1809_sailerc_027.23948.23948.4_F1809_sailerc_027.23851.23851.4	841	153153	688	F1809_sailerc_027_matched	3040.59	761.156	4	0.92	34.78	0.479	Rpa190:841:x:Rpl19A:153:|:Rpl19B:153
LVITKLHLDKDR-KALIQR-a5-b1	Rpl26A,Rpl26B	Rpl26A,Rpl26B	xlink	intra/inter xl	F1809_sailerc_028.09899.09899.5_F1809_sailerc_028.09726.09726.5	108108	116116	8	F1809_sailerc_028_matched	2315.41	464.089	5	0.89	34.71	0	Rpl26A:108:|:Rpl26B:108:x:Rpl26A:116:|:Rpl26B:116
SKPVALTSFLGYK-KALEEVSLK-a2-b1	Rpl3	Rpl3	xlink	intra-protein xl	F1809_sailerc_028.21785.21785.4_F1809_sailerc_028.21729.21729.4	39	349	310	F1809_sailerc_028_matched	2563.45	641.871	4	0.91	34.48	0	Rpl3:349:x:Rpl3:39
KASGEIVSINQINEAHPTK-VTKATLELLK-a1-b3	Rpl20A,Rpl20B	Rpl7A,Rpl7B	xlink	inter-protein xl	F1809_sailerc_027.14762.14762.5_F1809_sailerc_027.14785.14785.5	53,53	121121	68	F1809_sailerc_027_matched	3287.84	658.576	5	0.93	34.48	0.488	Rpl20A:53:|:Rpl20B:53:x:Rpl7A:121:|:Rpl7B:121
LVKALNFTNR-LPSGAKK-a3-b6	Ecm1	Rpl2A,Rpl2B	xlink	inter-protein xl	F1809_sailerc_028.08491.08491.4_F1809_sailerc_028.08472.08472.4	115	155155	40	F1809_sailerc_028_matched	2012.18	504.052	4	0.87	34.38	0.488	Ecm1:115:x:Rpl2A:155:|:Rpl2B:155
NAAYQKEYETAER-LENAIKTVK-a6-b6	Rpl7A,Rpl7B	Sda1	xlink	inter-protein xl	F1809_sailerc_027.05869.05869.3_F1809_sailerc_027.05829.05829.3	53,53	311	258	F1809_sailerc_027_matched	2724.4	909.14	3	0.76	34.33	0.488	Rpl7A:53:|:Rpl7B:53:x:Sda1:311
KNESQNSTAVTLQNASSSPASITTR-ILGKADR-a1-b4	Alb1	Nop12	xlink	inter-protein xl	F1809_sailerc_028.07310.07310.4_F1809_sailerc_028.07278.07278.4	63	404	341	F1809_sailerc_028_matched	3500.8	876.207	4	0.53	34.33	0.488	Alb1:63:x:Nop12:404
KLRIGTELTGLVIDK-NAAYQKEYETAER-a1-b6	Rrp5	Rpl7A,Rpl7B	xlink	inter-protein xl	F1809_sailerc_028.12682.12682.3_F1809_sailerc_028.12590.12590.3	743	53,53	690	F1809_sailerc_028_matched	3364.79	1122.61	3	0.68	34.31	0.488	Rpl7A:53:|:Rpl7B:53:x:Rrp5:743
SKAQQKTAEQVAAER-FQVMVLRKQK-a6-b8	Rpl7A	Rpl14A,Rpl14B	xlink	inter-protein xl	F1809_sailerc_027.20505.20505.3_F1809_sailerc_027.19595.19595.3	21	125125	104	F1809_sailerc_027_matched	3057.67	1020.23	3	0.71	34.17	0.488	Rpl14A:125:|:Rpl14B:125:x:Rpl7A:21
KLEIQQHAR-GSQKTQD-a1-b4	Rpl43A,Rpl43B	Rpl2A,Rpl2B	xlink	inter-protein xl	F1809_sailerc_031.02772.02772.3_F1809_sailerc_031.02742.02742.3	28,28	251251	223	F1809_sailerc_031_matched	2022.05	675.025	3	0.73	34.1	0.488	Rpl2A:251:|:Rpl2B:251:x:Rpl43A:28:|:Rpl43B:28
KVASANATAAESDVAK-DLKTVYKAYEAR-a1-b7	Rpl16A	Cic1	xlink	inter-protein xl	F1809_sailerc_027.08049.08049.3_F1809_sailerc_027.08001.08001.3	177	165	12	F1809_sailerc_027_matched	3125.63	1042.88	3	0.89	34.08	0.488	Cic1:165:x:Rpl16A:177
TAQGKEFGVTK-VSFKNTR-a5-b4	Rpl17A,Rpl17B	Rpl17A,Rpl17B	xlink	intra/inter xl	F1809_sailerc_030.10096.10096.3_F1809_sailerc_030.09960.09960.3	74,74	27,27	47	F1809_sailerc_030_matched	2153.15	718.724	3	0.84	34.06	0	Rpl17A:27:|:Rpl17B:27:x:Rpl17A:74:|:Rpl17B:74
AQKQEMER-AIKYAR-a3-b3	Nmd3	Lsg1	xlink	inter-protein xl	F1809_sailerc_030.04674.04674.4_F1809_sailerc_030.04596.04596.4	436	34	402	F1809_sailerc_030_matched	1876.98	470.254	4	0.79	34.02	0.488	Lsg1:34:x:Nmd3:436
GSQKTQD-LPSGAKK-a4-b6	Rpl2A,Rpl2B	Rpl2A,Rpl2B	xlink	intra/inter xl	F1809_sailerc_030.02292.02292.3_F1809_sailerc_030.02206.02206.3	251251	155155	96	F1809_sailerc_030_matched	1599.85	534.291	3	0.86	33.97	0	Rpl2A:155:|:Rpl2B:155:x:Rpl2A:251:|:Rpl2B:251
AVNTGMEPGKTSFFQALGVPTK-FKTSKK-a10-b5	Rpp0	Fal1	xlink	inter-protein xl	F1809_sailerc_028.19509.19509.4_F1809_sailerc_028.19383.19383.4	132	17	115	F1809_sailerc_028_matched	3154.66	789.672	4	0.81	33.96	0.488	Fal1:17:x:Rpp0:132
ARFVSKLAEEK-FDILTKQFSR-a6-b6	Rpl28	sp|P32794|AFG2_YEAST	xlink	inter-protein xl	F1809_sailerc_028.18526.18526.4_F1809_sailerc_028.18459.18459.4	132	425	293	F1809_sailerc_028_matched	2668.47	668.125	4	0.91	33.96	0.488	Rpl28:132:x:sp|P32794|AFG2_YEAST:425
LPYETKEER-SLKPEVR-a6-b3	Reh1	Rpl24A,Rpl24B	xlink	inter-protein xl	F1809_sailerc_028.07457.07457.3_F1809_sailerc_028.07449.07449.3	269	97,97	172	F1809_sailerc_028_matched	2129.14	710.721	3	0.95	33.8	0.488	Reh1:269:x:Rpl24A:97:|:Rpl24B:97
KLERLGLIK-KVMPAIVVR-a1-b1	Tsr3	Rpl23A,Rpl23B	xlink	inter-protein xl	F1809_sailerc_028.14730.14730.4_F1809_sailerc_028.15804.15804.4	65	72,72	7	F1809_sailerc_028_matched	2218.39	555.605	4	0.92	33.76	0.488	Rpl23A:72:|:Rpl23B:72:x:Tsr3:65
IFYKALR-KATAFNK-a4-b1	Rpl16A	Rpl16A,Rpl16B	xlink	intra/inter xl	F1809_sailerc_030.12029.12029.4_F1809_sailerc_030.11926.11926.4	82	60,59	22	F1809_sailerc_030_matched	1826.05	457.519	4	0.89	33.64	0	Rpl16A:60:|:Rpl16B:59:x:Rpl16A:82
LIGDAAKNQAALNPR-NTVFDAKR-a7-b7	Ssb1,Ssb2,sp|P40150|HSP76_YEAST,sp|P11484|HSP75_YEAST	Ssb1,Ssb2,sp|P40150|HSP76_YEAST,sp|P11484|HSP75_YEAST	xlink	intra/inter xl	F1809_sailerc_027.11360.11360.3_F1809_sailerc_027.11252.11252.3	58,58,58,58	73,73,73,73	15	F1809_sailerc_027_matched	2638.42	880.482	3	0.7	33.5	0	sp|P11484|HSP75_YEAST:58:|:sp|P40150|HSP76_YEAST:58:|:Ssb1:58:|:Ssb2:58:x:sp|P11484|HSP75_YEAST:73:|:sp|P40150|HSP76_YEAST:73:|:Ssb1:73:|:Ssb2:73
VTNPKGR-VTKKPK-a5-b4	Rpl32	Spb1	xlink	inter-protein xl	F1809_sailerc_030.06177.06177.3_F1809_sailerc_030.06095.06095.3	123	786	663	F1809_sailerc_030_matched	1607.97	536.999	3	0.88	33.39	0.488	Rpl32:123:x:Spb1:786
VLEQLSGQTPVQSKAR-IVQTLVKYSSK-a14-b7	Rpl11A,Rpl11B	Puf6	xlink	inter-protein xl	F1809_sailerc_027.10523.10523.4_F1809_sailerc_027.10487.10487.4	49,49	179	130	F1809_sailerc_027_matched	3142.75	786.696	4	0.82	33.38	0.488	Puf6:179:x:Rpl11A:49:|:Rpl11B:49
AIKYAR-LKGLTK-a3-b2	Lsg1	Nmd3	xlink	inter-protein xl	F1809_sailerc_030.07443.07443.3_F1809_sailerc_030.07350.07350.3	34	90	56	F1809_sailerc_030_matched	1516.93	506.652	3	0.74	33.22	0.488	Lsg1:34:x:Nmd3:90
NAAYQKEYETAER-ILDLIISKL-a6-b8	Rpl7A,Rpl7B	Utp6	xlink	inter-protein xl	F1809_sailerc_030.09200.09200.4_F1809_sailerc_030.10649.10649.4	53,53	439	386	F1809_sailerc_030_matched	2736.47	685.126	4	0.67	33.16	0.488	Rpl7A:53:|:Rpl7B:53:x:Utp6:439
STSTKPHQIAEIVSK-FNRDNKVSPAAAAK-a5-b6	Urb2	Rps26B	xlink	inter-protein xl	F1809_sailerc_027.17054.17054.4_F1809_sailerc_027.16942.16942.4	27	108	81	F1809_sailerc_027_matched	3250.74	813.692	4	0.82	33.15	0.488	Rps26B:108:x:Urb2:27
ANMLENMQKSQEGNTPDLSK-KKETLAGK-a9-b2	Rei1	YHR073W	xlink	inter-protein xl	F1809_sailerc_028.10085.10085.4_F1809_sailerc_028.10021.10021.4	105	861	756	F1809_sailerc_028_matched	3245.63	812.416	4	0.83	33.14	0.488	Rei1:105:x:YHR073W:861
VTNPKGR-VTKKPK-a5-b3	Rpl32	Spb1	xlink	inter-protein xl	F1809_sailerc_031.04706.04706.3_F1809_sailerc_031.04605.04605.3	123	785	662	F1809_sailerc_031_matched	1607.97	536.999	3	0.92	33.06	0.488	Rpl32:123:x:Spb1:785
FEASQVTEKQR-KQIAFPQR-a9-b1	Rpl35A,Rpl35B	Rpl35A,Rpl35B	xlink	intra/inter xl	F1809_sailerc_028.09907.09907.3_F1809_sailerc_028.09836.09836.3	103103	107107	4	F1809_sailerc_028_matched	2446.29	816.439	3	0.81	33.01	0	Rpl35A:103:|:Rpl35B:103:x:Rpl35A:107:|:Rpl35B:107
GLDATKLYVSHIQVNQAPK-YGATSTNPAKSASAR-a6-b10	Rpl17A,Rpl17B	Rpl17A,Rpl17B	xlink	intra/inter xl	F1809_sailerc_027.11837.11837.4_F1809_sailerc_027.11779.11779.4	111111	13,13	98	F1809_sailerc_027_matched	3699.93	925.99	4	0.61	33	0	Rpl17A:111:|:Rpl17B:111:x:Rpl17A:13:|:Rpl17B:13
ADAQREKALNEEAEAR-TKVRHEIHK-a7-b2	Rpl19A,Rpl19B	Utp15	xlink	inter-protein xl	F1809_sailerc_029.30659.30659.4_F1809_sailerc_029.30502.30502.4	153153	490	337	F1809_sailerc_029_matched	3084.6	772.159	4	0.84	32.96	0.488	Rpl19A:153:|:Rpl19B:153:x:Utp15:490
FVSTKTNEYR-AGKPFR-a5-b3	Rpl22A	Rpl38	xlink	inter-protein xl	F1809_sailerc_030.09343.09343.4_F1809_sailerc_030.09210.09210.4	99	36	63	F1809_sailerc_030_matched	2056.08	515.027	4	0.91	32.93	0.488	Rpl22A:99:x:Rpl38:36
GSSSLYTLVINDAGKAK-KLIQSLPPTLK-a15-b1	Rpl38	Rpl38	xlink	intra-protein xl	F1809_sailerc_027.23247.23247.4_F1809_sailerc_027.23194.23194.4	61	64	3	F1809_sailerc_027_matched	3097.78	775.451	4	0.56	32.92	0	Rpl38:61:x:Rpl38:64
EITDIKQFLELTR-DALLKEDA-a6-b5	Rpl38	Rpl19A,Rpl19B	xlink	inter-protein xl	F1809_sailerc_029.29577.29577.3_F1809_sailerc_029.29472.29472.3	9	186186	177	F1809_sailerc_029_matched	2616.39	873.138	3	0.81	32.86	0.488	Rpl19A:186:|:Rpl19B:186:x:Rpl38:9
AKYIQNTR-IAKSISR-a2-b3	Ecm1	Ecm1	xlink	intra-protein xl	F1809_sailerc_030.07076.07076.3_F1809_sailerc_030.06936.06936.3	135	129	6	F1809_sailerc_030_matched	1904.09	635.704	3	0.84	32.84	0	Ecm1:129:x:Ecm1:135
IFASNEVIAKSR-NIIQAKR-a10-b6	Rpl20A,Rpl20B	Rpl7A,Rpl7B	xlink	inter-protein xl	F1809_sailerc_030.14100.14100.4_F1809_sailerc_030.14073.14073.4	38,38	66,66	28	F1809_sailerc_030_matched	2313.32	579.337	4	0.91	32.81	0.488	Rpl20A:38:|:Rpl20B:38:x:Rpl7A:66:|:Rpl7B:66
NGFQTGSASKASA-QLYKGK-a10-b4	Rpl37A	Rpl35A,Rpl35B	xlink	inter-protein xl	F1809_sailerc_030.09243.09243.3_F1809_sailerc_030.09181.09181.3	85	71,71	14	F1809_sailerc_030_matched	2098.07	700.365	3	0.86	32.78	0.488	Rpl35A:71:|:Rpl35B:71:x:Rpl37A:85
YGATSTNPAKSASAR-YQKKER-a10-b3	Rpl17A,Rpl17B	Esf1	xlink	inter-protein xl	F1809_sailerc_030.07595.07595.3_F1809_sailerc_030.07540.07540.3	13,13	532	519	F1809_sailerc_030_matched	2469.26	824.096	3	0.67	32.73	0.488	Esf1:532:x:Rpl17A:13:|:Rpl17B:13
FAVQVDKVTK-KSSLTLVK-a7-b1	Rpl26A,Rpl26B	Alb1	xlink	inter-protein xl	F1809_sailerc_028.12110.12110.4_F1809_sailerc_028.12013.12013.4	84,84	137	53	F1809_sailerc_028_matched	2146.26	537.573	4	0.93	32.69	0.488	Alb1:137:x:Rpl26A:84:|:Rpl26B:84
AITSKLSSVYGAK-SLKPEVR-a5-b3	Reh1	Rpl24A,Rpl24B	xlink	inter-protein xl	F1809_sailerc_029.10197.10197.3_F1809_sailerc_029.10118.10118.3	301	97,97	204	F1809_sailerc_029_matched	2289.3	764.107	3	0.56	32.54	0.488	Reh1:301:x:Rpl24A:97:|:Rpl24B:97
VVLIKKGQSAGK-VQTKLTR-a6-b4	Rpl14A,Rpl14B	Rps7A,Rps7B	xlink	inter-protein xl	F1809_sailerc_027.05644.05644.4_F1809_sailerc_027.05571.05571.4	25,25	76,76	51	F1809_sailerc_027_matched	2209.34	553.344	4	0.87	32.54	0.488	Rpl14A:25:|:Rpl14B:25:x:Rps7A:76:|:Rps7B:76
QKENAIEYLPDGEMR-AIKYAR-a2-b3	Lsg1	Lsg1	xlink	intra-protein xl	F1809_sailerc_030.15184.15184.4_F1809_sailerc_030.15145.15145.4	39	34	5	F1809_sailerc_030_matched	2650.34	663.593	4	0.92	32.48	0	Lsg1:34:x:Lsg1:39
AITSKLSSVYGAK-LPYETKEER-a5-b6	Reh1	Reh1	xlink	intra-protein xl	F1809_sailerc_029.10484.10484.3_F1809_sailerc_029.10393.10393.3	301	269	32	F1809_sailerc_029_matched	2625.39	876.139	3	0.54	32.46	0	Reh1:269:x:Reh1:301
EEAVAKAAEK-AGLLKPAR-a6-b5	Rpl17A,Rpl17B	Alb1	xlink	inter-protein xl	F1809_sailerc_028.05333.05333.3_F1809_sailerc_028.05278.05278.3	159159	37	122	F1809_sailerc_028_matched	2007.14	670.054	3	0.79	32.45	0.488	Alb1:37:x:Rpl17A:159:|:Rpl17B:159
YIQTEQQIEIPEGVTVSIKSR-IVKVVGPR-a19-b3	Rpl9B	Rpl9A,Rpl9B	xlink	intra/inter xl	F1809_sailerc_028.20178.20178.4_F1809_sailerc_028.20095.20095.4	21	26,26	5	F1809_sailerc_028_matched	3421.93	856.489	4	0.66	32.2	0	Rpl9A:26:|:Rpl9B:26:x:Rpl9B:21
TNFNLAEVMKQK-ATAAKK-a10-b5	sp|Q02792|XRN2_YEAST	Rpl25	xlink	inter-protein xl	F1809_sailerc_027.02420.02420.4_F1809_sailerc_027.02395.02395.4	510	11	499	F1809_sailerc_027_matched	2148.15	538.046	4	0.94	32.19	0.488	Rpl25:11:x:sp|Q02792|XRN2_YEAST:510
ILASIAKEHRLGR-TLKNLRK-a7-b3	Rrp9	Bud21	xlink	inter-protein xl	F1809_sailerc_027.17646.17646.5_F1809_sailerc_027.17591.17591.5	545	164	381	F1809_sailerc_027_matched	2472.49	495.506	5	0.95	32.02	0.488	Bud21:164:x:Rrp9:545
